# Supplementary material for: Targeting KIFC1 to disrupt centrosome clustering and trigger anaphase catastrophe in small-cell lung cancer
Source: JCI Insight. 2026 Apr 8;11(7):e199352. doi: 10.1172/jci.insight.199352 (PMC13134724; doi:10.1172/jci.insight.199352)
Supplement: Supporting data values [file jciinsight-11-199352-s118.xlsx]

## Sheet: Fig 1A
Non-Cancerous	Biliary Tract	Ampulla of Vater	Testis	Head and Neck	Kidney	Skin	Pleura	Bowel	Soft Tissue	Thyroid	Pancreas	Cervix	Prostate	Esophagus/Stomach	Ovary/Fallopian Tube	Breast	Peripheral Nervous System	Myeloid	Uterus	Non-Small Cell Lung Cancer	Bone	Bladder/Urinary Tract	Liver	CNS/Brain	Lymphoid	Adrenal Gland	Small Cell Lung Cancer
4.08577	5.48349	4.26153	4.09424	4.45286	4.33271	4.89385	5.58045	5.51853	4.7137	6.79246	4.91791	5.78529	5.57954	3.18587	5.45022	5.50462	5.77873	5.69404	5.72329	5.36492	5.61765	5.18428	5.76102	5.45943	7.08884	5.70625	7.02015
5.8711	5.38957	5.90953	5.21684	4.68986	5.26003	5.09677	6.05593	5.38025	6.32607	4.64443	5.3345	4.40327	6.53123	5.78241	5.852	6.42593	5.29866	5.47929	6.27296	6.32625	6.63633	6.12619	5.16229	4.67638	7.58353	6.44774	6.31433
4.12433	4.87184	4.7339	6.29352	6.2485	5.33628	5.68342	5.52638	6.07275	4.88899	6.38698	5.48639	6.5016	4.86394	6.23324	5.2765	5.93381	4.79753	4.26454	6.01324	5.88289	3.99277	4.76235	6.10999	6.64803	5.02857		6.26059
4.7115	6.56925	4.91934	5.20281	6.09085	5.41143	3.19219	6.18785	6.05289	5.33485	6.86851	7.09329	4.87627	6.18963	5.51507	6.6125	4.1635	3.96901	5.42895	4.69989	5.19928	4.73064	6.68482	6.64256	6.5821	6.82528		7.93198
6.37051	4.99774		4.05311	5.10769	5.24641	2.25096	5.87848	6.00405	4.67469	3.36597	5.53419	5.03122	5.32301	5.77689	4.55398	6.89008	6.09571	6.19554	6.07146	5.49985	3.76022	5.732	6.42945	4.86641	6.87283		6.10664
4.4363	4.28466		5.12846	5.23764	6.5812	0.956057	5.01748	5.92267	6.4949	5.95884	4.93499	5.55582	4.39712	5.92172	5.27053	6.45434	4.75489	5.90905	5.29352	5.97131	6.36405	5.10308	6.31252	6.88142	6.99458		7.15573
5.42559	5.08619		5.00585	5.30779	6.24603	6.06501	5.58887	5.02768	3.38819	5.5735	6.3773	5.26828	7.10098	4.94626	6.45894	6.11728	4.62585	4.66732	4.52857	5.68594	6.36089	6.12908	6.54086	6.79533	7.21257		6.79233
3.90785	5.79077		4.36807	5.40565	6.13668	5.46238	5.67242	5.28651	2.6893	2.91839	6.10245	5.46989		4.90304	5.65821	5.50144	5.34412	5.5245	5.82451	5.02636	6.72329	5.851	6.0594	4.6427	6.92884		7.12278
4.89724	6.20692		5.6453	4.9528	5.27426	5.54133	5.14527	5.35332	4.42895	5.38232	0.137504	5.53325		5.60466	5.20984	5.6279	5.56712	5.65163	6.03716	6.05528	6.66605	5.5552	6.51349	7.08417	6.67497		6.81852
5.80993	5.64818		4.55398	4.21801	6.58135	6.00383	6.23304	5.13668	5.8953	0.823749	4.68706	5.80478		5.19259	5.00764	5.26716	5.39609	5.92267	6.67765	6.20867	5.72383	6.34145	5.92457	5.70957	6.78816		6.54813
6.3651	3.68145			5.17951	5.19613	5.46107	3.75809	5.44559	6.26303	3.66789	5.56682	5.16912		6.64487	5.34447	4.72465	5.97613	6.0217	6.26059	6.01792	6.29333	6.32517	4.84398	6.9798	6.53978		6.93109
6.66789	3.37295			5.61088	3.50716	6.06781	1.73552	5.47962	6.37278	5.64961	4.09339	5.52795		5.32012	6.15279	6.8212	5.64472	4.65993	5.1811	5.39472	6.38336	6.30415	5.59813	6.32211	5.17513		6.77637
5.85724	2.33914			5.02901	5.73498	5.38509	4.86047	5.9674	6.64256	3.3147	4.73823	6.76049		5.95582	5.93452	6.11686	6.09381	5.81813	7.09085	6.27966	6.52121	5.99729	7.20193	6.11977	6.79325		6.45039
4.58796	5.40905			4.88069	5.50016	6.41903	5.38647	3.84398	5.90857	2.8953	5.28577	6.26003		5.99571	5.36947	6.08704	6.11228	5.92434	6.10518	5.73335	6.18051	5.465	5.49889	6.54782	6.88484		7.42685
5.53481	4.9222			5.21917	6.01636	5.59723	4.60763	5.75649	4.15218	4.71918	5.8387	6.0555		5.28244	4.75862	5.95257	6.80632	6.65807	5.95024	5.75248	5.72438	5.64588	5.05788	6.57486	7.09835		6.63807
6.07703	4.72629			5.60999	5.22226	5.36527	5.84825	4.68818	3.44228	6.4143	5.77241	5.5735		4.4614	6.66889	6.61559	6.78463	5.39917	6.10643	5.77479	5.71534	5.49665	7.23879	5.02104	7.26322		7.13134
5.27984	5.43329			4.8334	4.32841	5.17313	2.9486	6.22632	4.39575	6.76142	6.69585	5.68566		4.06091	5.70819	5.63952	6.25286	5.36036	6.23017	5.96	5.80864	5.9905	5.15097	4.93452	5.58376		7.53177
4.67242	3.11437			6.00068	3.85	5.46205	4.37086	5.3875	4.87234	6.30633	5.30305	4.25927		3.53356	6.64933	6.34837	5.55244	6.15502	5.95768	6.7385	5.05702	5.88313	5.55735	6.56148	4.44228		6.89154
5.9798	4.70874			5.53263	3.70708	6.20007	3.37574	5.59455	1.774	5.64299	4.75221	3.97728		5.68089	5.60792	6.27445	7.00798	5.63894	5.68314	5.69377	6.39609	6.20711	5.88606	6.51538	4.02148		6.84537
6.01569	3.51349			5.3505	6.64458	4.46728	5.16511	5.26416	3.89821	5.64328	5.72247	4.89142		5.96555	4.58976	6.1536	6.51065	6.53528	4.72465	6.24317	5.93239	5.95977	6.84524	5.70072	6.09908		6.93416
3.25096	4.59036			4.07639	4.92125	6.04199	7.03914	4.86443	3.19219	5.36597	3.76977			5.8627	5.77004	7.1178	6.74819	5.38163	5.29939	4.26003	6.39455	7.30661	5.20359	5.16028	5.24944		7.13812
6.23132	4.69877			5.62673	4.99955	5.95745	4.45681	4.19456	3.04614	1.92979	5.49506			4.76022	5.22497	5.64933	6.79312	6.15401	6.22149	5.55028	6.23036	5.18824	5.18349	6.13607	5.13299		6.8089
2.11103	5.24108			5.56834	4.97085	5.91289		5.80555	1.53605		6.17931			5.30232	5.01569	6.72874	7.06975	4.92363	6.50128	5.21451	6.9507	4.7252	6.32121	6.38215	5.67073		6.55459
4.64559	3.17153			4.64674	4.37643	5.75168		5.86022	3.56803		5.97384			5.6476	4.99503	5.9521	5.20789	5.84699	6.01078	5.27165	5.85375	5.88362	5.78869	6.68075	5.45187		6.64602
3.20163	4.56438			6.15401	5.926	6.47929		4.69488	5.09085		5.4851			5.13258	5.74658	5.87873	6.47832	5.77558	5.6744	6.71521	5.77716	6.5146	6.58	6.45105	6.67652		5.95861
2.43296	4.80168			5.32841	6.26472	5.78424		5.38922	4.41007		4.67356			4.28762	6.42139	6.82845	5.58045	5.96394	6.37347	6.24394	5.65678	5.73742	5.20633	6.24165	6.18982		6.93227
1.85997	5.11894			6.40871	5.63227	6.21684		5.22612	5.51948		6.20359			5.94252	5.9479	6.37365	6.0691	5.89845	5.57016	5.95513	6.35332	5.94134		6.10559	4.48864		6.01614
5.13258	4.09255			6.03188	5.14934	5.34199		5.74147	6.02791		5.57652			6.19476	5.91934	5.14731	5.74578	6.08683	5.76845	6.08534	5.92576	5.93428		5.37191	5.18468		7.16662
4.68874	5.1534			5.80038	6.06091	5.31687		5.38991	5.82731		4.50399			6.07339	5.99005	5.31143	5.849	6.26622	5.88655	6.23936	5.47476	5.69516		6.13134	6.46972		6.64184
5.75836	2.40871			1.5656	5.24944	6.70307		4.7137	5.09128		5.47832			7.02337	6.21587	5.44923	5.54102	5.96601	4.68874	5.75275	4.2211	5.32948		6.16671	6.54117		7.06501
4.04264	4.62117			5.6372	5.29572	5.58676		5.75782	4.60526		5.57773			5.19022	3.47379	6.59036	5.76262	5.00764	4.12267	5.97315	6.21082	7.17493		5.12267	6.38215		5.44758
5.97269	4.13093			3.53356	6.03452	5.03122		5.59872	3.78346		6.42089			6.73647	5.99797	5.61176	2.83996	5.49665	1.61353	4.87676	5.50843	6.07703		5.42257	6.09929		6.89506
4.51349	5.28577			5.52732	4.27277	6.3427		5.23343	3.83289		5.87995			5.60199	5.49921	6.32211	5.23266	6.57107	6.42105	5.02503	7.1469	3.67356		5.66846	5.89797		5.86666
5.99752	4.61648			6.16872	0.978196	6.16852		4.43095	5.35226		5.67356			5.29094	6.38595	5.3194	5.67948	5.79623	2.01078	5.21062	7.40097	5.58826		5.779	5.15704		7.40182
4.87086	5.18309			6.28799	3.02148	5.60674		5.69766	3.22342		5.73091			4.96578	7.23276	6.37121	6.67511	6.04658	2.37016	6.16952	6.3036	4.88947		6.71026	5.8505		6.14547
5.3726	4.83895			6.19121	4.98823	5.93899		4.75649	5.24831		5.38405			5.13258	6.19731	6.73078	4.00809	5.66505	5.40769	6.25626	6.82502	6.73566		4.27202	5.80116		6.765
3.20789	2.41954			5.78005	4.63865	6.35984		5.32876	6.12495		6.6642			5.65707	6.2538	5.35509	5.47962	5.83314	5.6851	6.77821	5.44162	5.04614		6.07639	4.82934		5.85424
5.80607	5.79545			5.23496	6.36894	6.65191		4.33628	5.46989		5.69627			6.05875	6.23496	4.72465	5.89603	5.46858	5.61559	5.08023	5.91671			5.8679	6.28188		5.80194
4.44824	5.37817			5.20516	5.88582	5.82477		6.35526	5.28947		5.9028			4.86295	4.853	7.05907	5.06264	5.46728	5.25701	4.80219	5.26641			6.07489	6.24584		6.66818
4.51475	4.40939			4.71425	5.5741	6.20965		4.85649	5.81147		5.51633			5.37121	5.59276	6.81494	5.97934	5.25058	5.27426	6.68552	2.78031			6.17991	4.93593		6
3.48414	4.2149			3.56194	6.05723	5.71836		6.09529	6.20261		4.27277			4.55949	6.31904	5.3505	6.31814	4.42828	6.7389	6.60984	6.01948			6.24717	6.28151		6.81211
4.70763	5.08023			2.926	5.23304	6.74524		5.53356	6.2267		3.46728			5.36807	5.9458	5.40565	4.46467	4.43896	6.92374	5.22342	2.5509			6.68285	4.68482		7.06985
4.84046	4.76022			4.43162	5.90087	5.27165		5.64588	6.12433		6.00966			6.10999	6.06566	6.60689	2.25701	5.96232	4.87578	5.42794	5.35544			5.92695	7.07714		7.00383
5.01033				3.47768	4.65878	6.69641		4.66562	6.44708		4.03562			5.62848	5.96671	6.42978	3.27947	4.88313		5.75516	1.04963			6.25871	5.78816		5.82146
5.62556				3.71039	3.3147	5.23802		6.17632	6.16048		5.12143			6.24888	6.31741	6.1299	5.06264	6.20535		5.25701	1.33342			6.05897	5.5245		3.87578
6.54303				4.74147	5.06178	5.86938		5.988	3.40871		4.56499			5.1177	5.63546	5.63401		4.18349		6.40361	6.25191			6.24641	5.24679		6.24413
3.35896				5.21994	5.06953	6.38336		6.19869	6.66959		4.31687			4.31179	6.07232	6.22226		4.91217		6.59574	6.00135			6.37799	6.76115		6.47654
4.84499				4.95047	2.60881	5.45187		3.9542	6.48752		4.99005			6.1469	5.36632	6.11499		4.27947		6.32157	4.74039			6.7447	5.88093		6.69613
4.86542				4.393	4.86691	6.09866		5.97682	6.36071		3.80219			6.41464	6.21839	5.39369		4.07211		6.10056	5.18745			6.61574	6.39094		6.26021
3.26604				5.10014		5.74389		6.05983	6.41414		2.96901			5.37051	5.47768	6.2709		6.41954		6.02348	5.90857			6.07575	6.22882		5.30998
3.66676				5.73254		6.33253		6.19417	5.72492		4.7021			4.96947	5.59604	5.3733		5.16631		5.50144	4.59216			6.91217	3.17951		7.39103
3.91552				4.15704		5.77584		5.749	7.27445		4.23112			6.02148	5.0365	0.214125		4.24108		6.644	5.73227			6.3512	5.98755		7.01581
7.19643				5.2891		6.8525		5.54195	5.97154		3.46336			6.24793	5.53294	6.38059		4.32625		5.60199	6.05289			6.30852	6.74658		6.73444
5.60288				4.34554		5.87086		5.81378	6.06566		6.00899			6.11291	3.73335	4.04002		4.98003		5.95513	4.27053			5.88313	6.465		1.05658
3.97545				5.3875		5.38681		5.16068	5.61736					6.26322	3.87578	4.67582		4.73715		6.29957	5.11603			6.85	6.77426		5.77505
5.1534				2.99277		5.75275		6.55152	5.37539					5.97131	5.24413	2.5435		5.46107		5.73958				5.06437	5.41684		5.58496
4.78346				4.99141		5.88557		5.83162	6.01279					4.9607	4.72738	2.24489		6.15704		5.90833				6.1914	5.96255		7.05094
4.69042				1.32193		5.63169		5.68566	6.03606					5.73742	4.88704	4.74578		5.93074		5.22882				6.18249	6.28651		4.67356
5.19731				5.51444		4.32048		5.58767	6.36562					6.47086	6.21179	2.8339		5.9191		5.23879				5.35473	5.0045		5.58976
6.19298				4.32409		5.55765		5.25739	5.16631					5.88313	4.08661	3.85798		4.62527		4.44758				5.53138	6.45878		4.44294
6.3067				5.24413		4.75649		5.49153	5.12309					5.33163	4.42223	5.69571		6.64659		5.99141				4.81865	5.92718
5.94907				5.10056		5.15299		4.52544	4.06178					5.35755	5.86493	3.88655		5.46924		5.86394				5.83744	6.26697
6.13443				2.848		3.69265		4.70487	6.89057					5.54844	6.25946	5.28318		4.95466		6.24755				6.15036	5.93357
6.50303				5.14078		3.84298		4.39163	6.12288					5.79572	5.59365	5.07339		5.97591		4.71039				4.53978	6.67849
5.94181				5.22342		4.67525		4.39369	5.58075					5.39266	5.17193	5.5435		6.5489		5.1981				5.14568	4.749
5.43663				3.37574		4.05398		4.43363	5.69544					3.62877	5.76713	4.8505		6.69822		5.63836				5.83719	7.24574
6.53838				5.63778		2.50589		4.0635	5.37817					6.19062		3.52607		6.30305		4.09592				4.68706	7.18795
6.18765				5.59335		5.23419		4.16108	6.26941					4.17233		6.59753		5.76766		5.89336				5.45352	6.04854
6.26247				2.08406		4.64731		5.16952	3.48156					4.82833		5.12309		5.87086		5.08704				5.8885	5.82069
5.93334				4.19456		2.77821		4.79649	6.88996					5.90641				6.31524		7.00484				4.77505	5.14812
4.66164				2.3505		4.16269		2.0072	4.66619					5.81557				3.10769		6.65292				3.76235	5.34447
4.72465				2.34483		5.6744		3.99186	5.38819					3.84499				5.58135		4.91886				3.82375	4.42895
3.39643				0.422233		4.58857		3.18903	6.21082					5.53512				5.96232		6.07189				5.41109	5.99413
5.29278				4.93687		5.19417		4.65478	1.37851					5.71534				6.37417		5.55428				5.92979	6.07318
4.66732						5.46956		4.56742	4.39506					6.0119						5.32157				6.20281	5.94673
5.6907						4.32121		4.79442	3.40599					3.52231						4.78398				5.24413	6.15097
6.11478						4.40395		4.53356						3.17313						6.15583				4.91169	6.31741
6.4363						1.28688		4.78241												5.31143				7.29673	5.58706
5.94369						4.67976		4.0036												5.29976				5.49378	6.5306
4.81455						4.2211		5.20398												6.13771				6.22516	4.77768
6.52027						4.57168		4.88655												4.47703				3.3799	7.66633
5.71177						5.16269		4.47508												5.8387				5.35403	6.45039
5.80452						4.39849		5.42761												6.29994				5.42626	6.30214
6.08215						5.42794		3.78241												6.01859				5.63227	6.28244
4.89093						3.47897		5.49089												5.08194				6.06695	7.21072
						4.0321		5.93074												5.75034				4.60526	6.79403
						5.06738														5.24298				6.12846	3.27053
						5.39883														5.52795				6.03958	6.93817
						3.94954														5.90857				5.3302	6.06372
						4.26003														4.79338				5.73823	5.88142
						4.30451														5.41549				5.92005	6.82107
						3.72901														6.05289				6.43379	6.49554
						3.95791														6.07082				5.11686	5.76315
						5.05961														5.77689				2.91839	6.81545
						5.04177														5.12309					6.5552
						5.73281														5.9331					5.75114
						5.72														5.85972					5.25739
						1														6.64731					5.45976
						5.26679														5.36492					6.91361
						4.69042														5.916					6.84962
						4.87381														6.75087					5.88509
						4.69488														5.98846					5.96855
						4.59156														6.05918					5.48993
						5.15421														6.41346					6.31868
						2.29278														3.93452					6.39763
						5.93357														5.96116					6.14507
						5.6241														6.23707					6.21839
						3.89142														5.69432					4.53419
						6.55536														5.57198					6.82018
						4.67807														6.07575					4.88411
						2.58737														4.70708					5.73579
						5.17113														6.18884					4.80168
						3.50843														6.66149					5.6565
						4.0018														6.14057					4.82934
						4.22651														5.00225					5.63778
						3.49442														6.0936					3.68706
						3.32337														5.38301					2.84197
						5.18428														5.64731					6.99299
						5.07082														5.24603					5.48317
						5.337														6.66747					5.87036
																				6.48398					2.89336
																				7.16249					6.43146
																				5.38439					5.48414
																				6.23993					6.19751
																				6.01234					5.29646
																				5.59186					4.01792
																				5.56955					2.61824
																				5.29499					6.27668
																				6.20065					6.5549
																				6.61677					2.50589
																				7.21014					4.63517
																				5.30086					5.31325
																				5.93003					4.66676
																				6.49298					5.79572
																				6.19712					5.39575
																				5.20594					5.81224
																				4.05311					3.83895
																				4.71094					5.58796
																				5.07682					3.4019
																				3.01792					4.49761
																				4.62					3.24031
																				5.85025					4.99186
																				4.9814					6.71959
																									5.81737
																									4.83542
																									7.33342
																									7.19338
																									7.04363
																									6.62264
																									5.9607
																									6.25115
																									6.76514
																									5.80452
																									5.06178
																									6.15745
																									6.86431
																									5.82018
																									6.5281
																									4.12101
																									5.09803
																									4.46467
																									4.23112
																									4.70598
																									5.4851
																									5.98596
																									6.1643
																									6.51979
																									6.32715
																									6.72424
																									6.44576
																									4.06867
																									7.00315
																									6.52623
																									7.24489
																									6.33396
																									6.92576
																									6.69905
																									7.95344
																									7.60644
																									6.62
																									6.92244
																									6.76805
																									4.44162
																									6.01837
																									4.22265

## Sheet: Fig 1B
GSE40275				GSE43346			GSE30219
Normal Lung	NSCLC	SCLC		Normal Tissues	SCLC		Normal Lung	NSCLC	SCLC
4.86673	5.12027	7.19313		3	166.7		5.54968	6.10827	7.57732
4.90874	4.96338	7.30569		3	88.3		6.22004	6.8095	8.4254
4.77824	5.65824	7.41259		10.7	140.6		5.73824	7.19902	8.65426
4.61989	5.48983	7.72021		3	92.8		5.81858	7.00902	7.88437
4.63497	5.76735	7.96173		5.8	269		5.91238	6.49588	8.42589
4.87721	5.55301	7.92058		10.2	85.8		5.90291	5.99519	8.87266
4.64128	5.45419	8.67942		2.7	191.3		5.83263	7.43667	8.54245
4.71954	5.05845	8.34328		4.6	222.1		5.87035	7.15038	9.19814
4.48913	5.55059	8.48226		24.1	126		6.08959	7.54008	8.85503
5.21328	5.97455	7.10508		6.6	200.8		6.18422	7.06227	7.26604
4.91566	5.31046	6.93087		5	252.9		6.12663	6.06538	8.69058
4.78385	5.536	8.06039		8	82.8		6.78845	7.583	8.6255
4.70409	5.31929	7.7744		10.3	145.4		6.2131	7.7415	8.39889
4.55147	5.44454	8.09283		24.9	74.8		5.91597	7.76849	7.04648
4.59983	4.78371	7.08743		13.1	212.2			7.35219	8.99153
4.86143		7.05886		8.4	54.2			7.24387	8.89065
4.93912		6.90466		8.2	43.2			6.07347	8.29554
5.20229		7.64346		8.4	112.7			7.49054	7.65649
5.26374		7.37522		5.1	190.2			6.66645	8.21482
5.07702		7.62968		4.9	104.7			6.77389	7.94992
4.98237		5.86132		3.6	31.2			7.25701	7.48904
5.157		5.88752		13.5	116.1			6.71353
5.18049		6.00846		54.4	206.9			6.19056
5.16404		5.69702		6.9				7.12035
4.87425		6.0698		77.2				6.45976
4.7181		6.28352		2.4				7.46517
4.78828				7.8				6.0394
5.28265				7				6.81416
5.12468				4.9				6.22635
5.31776				9.4				5.97213
4.77333				2.3				6.02672
4.89827				3				7.17113
4.60677				221.5				6.96537
5.20252				5.6				6.31789
5.08924				6.8				7.44036
4.99089				9.2				7.53184
4.45284				151.9				6.38635
4.73285				5				5.98176
4.83512				5.5				7.05178
4.54805				5.9				7.31831
4.56828				157.4				7.31023
5.03833				3.9				6.47619
4.68012				110.9				7.02485
								6.31314
								7.16719
								5.54777
								5.99564
								6.87939
								7.74132
								6.59733
								6.66443
								7.35375
								7.17461
								7.839
								7.91275
								6.99917
								6.92132
								8.19288
								8.123
								7.37032
								6.40651
								6.07963
								7.1339
								6.49062
								6.87188
								5.97928
								6.86554
								6.73424
								6.50049
								6.64749
								6.8338
								6.62884
								6.18221
								5.97092
								7.4281
								6.39766
								6.824
								7.07344
								7.16228
								6.57807
								5.65348
								6.60478
								7.86059
								6.8546
								6.17585
								7.44915
								7.67099
								5.88269
								6.96658
								6.59343
								7.17765
								7.46437
								7.71095
								6.23746
								6.94421
								8.29754
								6.88033
								6.47804
								7.20253
								5.82787
								6.69637
								6.27429
								6.18886
								6.12774
								7.14429
								6.21907
								7.34794
								6.18531
								6.42381
								7.50086
								6.45289
								7.85643
								6.18675
								6.03858
								6.77167
								7.19428
								6.95395
								7.59669
								6.54081
								6.98159
								7.3564
								7.55823
								7.34291
								7.58639
								7.08687
								7.76539
								7.86453
								7.18734
								7.31462
								6.84328
								8.47328
								7.53336
								8.52101
								6.05251
								8.10029
								7.90163
								7.0335
								7.6914
								7.64998
								7.79531
								7.79429
								6.08032
								6.68703
								6.16979
								5.98555
								6.00871
								6.3415
								6.10053
								5.85395
								5.95788
								7.68093
								7.67497
								7.50795
								7.86627
								6.43419
								6.30598
								6.29397
								6.11832
								6.01662
								6.22673
								6.41495
								6.55069
								6.47536
								6.33287
								6.12958
								6.26686
								7.67872
								6.22899
								6.60619
								6.05224
								6.35471
								7.95796
								7.37777
								7.31918
								8.51023
								7.23972
								7.69469
								7.15368
								7.69448
								6.93476
								7.81619
								8.54132
								7.45094
								6.93003
								8.95988
								7.80057
								8.36723
								8.06679
								7.59752
								8.03053
								7.88032
								8.66658
								7.78364
								7.64181
								8.0445
								7.49117
								7.84853
								7.97085
								7.22516
								8.06229
								7.40908
								8.37269
								7.55136
								7.82833
								6.6971
								7.39103
								7.72416
								7.34166
								7.36966
								7.28873
								6.93622
								7.24046
								7.79659
								7.52832
								7.50476
								7.44231
								7.76192
								7.76849
								7.95261
								7.35733
								8.71692
								7.92725
								7.49272
								8.71822
								7.93362
								7.49337
								7.78439
								8.45616
								7.46962
								9.19996
								8.19525
								7.73359
								7.58891
								7.91795
								6.43789
								7.49601
								6.68141
								8.03057
								8.65165
								8.23122
								7.89348
								7.30193
								8.02314
								8.90472
								7.55221
								6.77517
								7.91584
								6.20923
								7.93535
								8.39266
								7.69307
								7.18931
								7.95209
								7.83053
								8.37248
								7.78621
								7.20858
								6.24551
								6.81368
								7.39445
								7.15126
								7.38691
								7.30757
								7.1863
								7.75123
								7.79129
								7.90922
								8.48221

## Sheet: Fig 1C
GSE40275				GSE43346			GSE30219
Normal Lung	NSCLC	SCLC		Normal Tissues	SCLC		Normal Lung	NSCLC	SCLC
3.44844	4.37204	5.67927		5.8	268.4		3.50567	2.89548	4.81726
3.42909	4.22023	5.61674		11.5	349.4		2.85965	4.34355	4.81082
3.31866	4.52238	6.06065		98	234.7		2.80911	3.60634	5.7099
3.30005	6.0708	5.69572		4.2	114.1		3.2302	3.80025	5.15848
3.37262	5.46809	5.56341		13.8	162.3		3.08059	2.76739	4.92268
3.37951	6.35117	5.35809		1.9	100		3.13447	3.19983	5.72517
3.33014	4.16997	5.59471		5.3	294.4		2.93913	4.48762	5.30899
3.43004	4.09686	5.60001		1.9	259.1		2.59737	4.45857	6.81794
3.48301	5.54133	5.69519		2.3	211.9		2.90827	4.79645	5.01282
3.4585	6.41576	5.93684		9.7	177.4		3.0707	3.94389	4.0045
3.30304	5.54824	5.74707		23.6	237		3.22248	3.46641	5.28907
3.50049	5.37047	5.03114		17.7	234.1		4.01883	4.08278	4.8621
3.31805	4.48886	4.88518		10	208.3		3.01592	5.51219	6.50655
3.37048	5.3041	5.27121		20.1	102.3		2.95213	4.44935	4.58266
3.12189	4.26012	4.9025		23.5	245.5			4.38139	5.45975
3.49025		5.04429		17	199.1			4.40619	5.27249
3.51114		4.90325		4.9	148.2			3.26382	4.70595
3.5932		4.64502		12.8	81.3			4.03159	5.14761
3.51954		4.5057		1.7	141.3			4.34557	5.24911
3.79307		4.75705		2	236.1			4.36003	6.52553
3.43894		4.38542		7.2	47.2			4.7245	4.77149
3.6206		4.53365		1.9	218.4			3.85265
3.39377		4.41678		101.6	507.8			3.01443
3.80272		5.39873		14.2				3.71893
3.34884		6.55938		55.6				3.98749
3.3367		5.14544		14.9				4.33819
3.45261				0.7				3.17621
3.55249				11.6				3.91796
3.61653				14.2				3.43337
3.62535				30.7				3.24245
3.34437				3.3				3.34456
3.49491				9.2				4.03005
3.19216				31.9				4.67333
3.56735				2.2				3.54306
3.31382				4.4				3.95072
3.33812				22				4.53475
3.45168				21.2				4.67294
3.64904				5.1				3.44488
3.70354				10.7				4.02715
3.22615				15.6				4.49511
3.39072				73.3				4.40312
3.29393				1.1				3.24064
4.02907				28.9				3.86784
								3.78383
								3.69639
								3.10509
								2.94252
								3.65242
								5.06648
								3.67031
								4.49013
								4.66012
								3.96705
								5.59832
								5.11314
								5.26378
								3.99828
								4.14969
								4.46108
								4.64133
								3.21473
								2.89955
								4.09658
								4.01894
								4.66404
								3.54765
								3.56486
								3.72776
								3.15861
								3.80179
								3.58872
								3.70602
								3.40622
								2.94385
								4.90944
								3.49514
								4.06576
								3.77626
								4.27186
								3.50896
								3.36194
								4.52977
								4.52926
								4.26691
								3.37121
								5.19341
								5.02579
								3.08492
								4.59704
								3.32104
								3.65691
								4.78504
								4.79775
								2.90626
								5.18593
								5.659
								4.59959
								3.85482
								4.10649
								3.39945
								3.92708
								3.40835
								3.20819
								3.12007
								3.98084
								3.27714
								4.26502
								3.28585
								3.09989
								4.13201
								3.87741
								5.88647
								3.18552
								3.33029
								4.84476
								3.80876
								4.86229
								5.77954
								4.04914
								3.69659
								4.01415
								4.55506
								4.55338
								4.58563
								4.31395
								4.56508
								4.72402
								3.75698
								4.04052
								3.721
								5.13537
								5.21486
								4.715
								3.09106
								4.71269
								4.32635
								3.88816
								5.81333
								5.39493
								4.40083
								4.67335
								3.34643
								3.66388
								3.18571
								2.91075
								3.24299
								3.2118
								3.14492
								2.93537
								3.04224
								4.75736
								5.79232
								4.49607
								4.09201
								2.83331
								3.44751
								3.34277
								3.61905
								3.20221
								3.07735
								3.51125
								3.32863
								3.43631
								3.51647
								3.47946
								3.58997
								4.25819
								2.84468
								3.44687
								3.45834
								2.97147
								6.2618
								4.53221
								4.24811
								4.77273
								4.01476
								4.00724
								4.205
								4.24677
								4.7108
								5.00233
								5.86509
								4.85822
								4.10322
								4.88705
								5.88588
								5.4899
								4.49736
								4.24082
								4.52912
								5.54875
								4.33457
								4.73551
								4.39747
								5.40994
								5.56436
								4.74168
								4.77222
								5.3015
								5.17053
								5.13618
								5.21319
								5.14251
								4.32476
								4.22723
								5.77843
								4.15215
								3.95485
								3.95272
								4.40442
								3.76083
								4.97715
								5.37698
								4.38433
								4.90526
								5.42794
								5.15068
								4.38789
								5.3687
								5.13168
								6.0168
								4.87009
								4.03831
								4.92626
								4.88242
								4.59875
								4.32414
								6.23859
								3.80685
								5.41658
								5.94497
								4.94422
								4.51804
								5.27534
								3.87439
								5.39078
								4.94789
								5.00245
								5.36423
								4.56638
								4.3442
								3.79276
								4.41987
								5.88118
								4.04568
								3.85793
								4.69148
								3.76911
								4.19922
								5.29098
								4.46168
								5.47992
								4.10553
								5.28016
								5.57956
								4.47516
								4.08322
								3.79905
								4.08622
								5.52227
								4.36213
								4.66019
								4.85904
								3.91483
								4.51733
								5.68616
								5.16805
								5.23522

## Sheet: Fig 1D
All cancers					SCLC
	PLK4 log2(TPM+1) Expression Public 24Q4	KIFC1 log2(TPM+1) Expression Public 24Q4				PLK4 log2(TPM+1) Expression Public 24Q4	KIFC1 log2(TPM+1) Expression Public 24Q4
ACH-000001	5.00944	5.852			ACH-000179	5.73715	7.02015
ACH-000002	3.87873	4.26454			ACH-000187	3.81147	6.31433
ACH-000003	4.0027	5.51854			ACH-000257	4.30889	6.26059
ACH-000004	3.91934	5.42895			ACH-000290	5.38853	7.93198
ACH-000005	5.21645	6.19554			ACH-000297	3.72792	6.10664
ACH-000006	5.23802	5.90905			ACH-000298	4.46336	7.15573
ACH-000007	3.52982	5.38024			ACH-000355	4.63517	6.79233
ACH-000008	3.75809	6.06501			ACH-000358	4.46074	7.12278
ACH-000009	4.68145	6.07275			ACH-000382	4.24793	6.81852
ACH-000011	2.77189	4.76235			ACH-000394	3.92695	6.54813
ACH-000012	4.29793	5.36492			ACH-000399	4.18587	6.93109
ACH-000013	3.95233	5.2765			ACH-000431	4.86196	6.77637
ACH-000014	3.66334	5.46238			ACH-000506	3.69042	6.45039
ACH-000015	4.27426	6.32625			ACH-000508	5.38474	7.42685
ACH-000016	2.48285	4.33271			ACH-000514	5.36001	6.63807
ACH-000017	3.37712	6.11728			ACH-000515	5.56925	7.13134
ACH-000018	4.69599	6.68482			ACH-000523	5.29131	7.53177
ACH-000019	3.84599	5.50144			ACH-000525	4.22959	6.89154
ACH-000020	5.45878	7.08884			ACH-000559	4.8125	6.84536
ACH-000021	4.75542	5.88289			ACH-000586	4.50653	6.93416
ACH-000022	3.66789	5.48639			ACH-000594	5.46761	7.13812
ACH-000023	4.87332	7.09329			ACH-000610	4.64674	6.8089
ACH-000024	3.89627	5.80116			ACH-000639	4.07639	6.55459
ACH-000025	3.852	5.92006			ACH-000659	4.69042	6.64602
ACH-000026	3.91361	5.732			ACH-000670	3.39232	5.95861
ACH-000027	3.97636	5.45943			ACH-000695	3.78241	6.93227
ACH-000028	4.0268	5.6279			ACH-000698	4.35262	6.01614
ACH-000029	4.30743	5.19928			ACH-000703	4.53169	7.16662
ACH-000030	3.55336	5.49985			ACH-000729	5.48639	6.64184
ACH-000031	4.01614	5.53419			ACH-000743	4.20711	7.06501
ACH-000032	5.80684	7.58353			ACH-000749	3.04089	5.44758
ACH-000033	4.13504	5.97131			ACH-000767	5.23955	6.89506
ACH-000034	3.92315	4.66732			ACH-000775	4.43029	5.86666
ACH-000035	4.95093	5.68594			ACH-000780	4.95466	7.40182
ACH-000036	2.47768	4.67638			ACH-000790	3.46467	6.14547
ACH-000037	3.46728	6.89057			ACH-000800	4.7939	6.765
ACH-000038	3.22497	5.02857			ACH-000803	4.46205	5.85425
ACH-000039	5.19456	6.36405			ACH-000816	4.40599	5.80193
ACH-000040	4.81558	6.64803			ACH-000830	5.48188	6.66818
ACH-000041	4.31904	6.36089			ACH-000844	3.63343	6
ACH-000042	4.29205	4.93499			ACH-000866	5.30634	6.81211
ACH-000043	3.64155	4.08576			ACH-000870	5.41853	7.06985
ACH-000044	3.97269	5.26716			ACH-000871	4.1416	7.00383
ACH-000045	4.0917	5.5245			ACH-000912	5.73281	5.82146
ACH-000046	4.50589	5.26003			ACH-001046	3.09761	3.87578
ACH-000048	4.63633	6.6125			ACH-001386	4.92837	6.24413
ACH-000049	4.40871	5.8711			ACH-001549	3.36036	6.47654
ACH-000050	3.73985	4.82934			ACH-001591	4.56864	6.69613
ACH-000051	4.88753	6.2267			ACH-002051	3.94017	6.26021
ACH-000052	5.03826	6.72329			ACH-002052	3.72574	5.30998
ACH-000053	4.42291	5.81737			ACH-002074	3.8885	7.39103
ACH-000054	4.61412	6.26303			ACH-002075	5.01569	7.01581
ACH-000055	4.70984	6.20281			ACH-002077	4.9905	6.73444
ACH-000056	4.47119	6.28188			ACH-002170	1.59455	1.05658
ACH-000057	5.06178	6.24584			ACH-002490	3.92979	5.77505
ACH-000058	3.70044	4.71918			ACH-003061	3.76129	5.58496
ACH-000059	5.98891	6.82528			ACH-003071	4.34412	7.05094
ACH-000060	4.17871	6.3773			ACH-003119	3.29719	4.67356
ACH-000061	3.83794	6.1643			ACH-003120	4.20711	5.58976
ACH-000062	3.78869	5.02636			ACH-003121	2.87578	4.44294
ACH-000063	2.58015	4.12433
ACH-000064	5.86196	4.71149
ACH-000065	4.44361	5.65163
ACH-000066	4.4121	6.05528
ACH-000067	4.63285	6.5821
ACH-000068	3.70819	4.93593
ACH-000069	4.96023	6.46972
ACH-000070	5.06393	6.87283
ACH-000071	4.5472	6.37051
ACH-000072	4.30816	5.46107
ACH-000073	4.73606	6.28151
ACH-000074	5.04614	6.15704
ACH-000075	4.44361	4.86641
ACH-000076	4.60466	5.93074
ACH-000077	4.97682	6.51979
ACH-000078	4.51791	5.39609
ACH-000079	3.83592	4.4363
ACH-000080	4.50398	5.92267
ACH-000081	5.10434	6.0217
ACH-000082	4.96116	6.21082
ACH-000083	3.72901	5.42559
ACH-000084	4.51412	4.65992
ACH-000085	4.67694	6.10245
ACH-000086	4.39438	5.58045
ACH-000087	5.15704	6.66605
ACH-000088	3.60644	3.90785
ACH-000089	4.27426	6.05289
ACH-000090	3.61117	5.57954
ACH-000091	3.32337	4.55397
ACH-000092	3.90014	6.05593
ACH-000093	0.782409	0.137504
ACH-000094	3.5008	4.68706
ACH-000095	4.58856	5.24413
ACH-000096	4.91409	6.36894
ACH-000097	4.8748	4.72465
ACH-000098	4.61176	6.88142
ACH-000099	4.32769	5.97613
ACH-000100	5.02503	6.12433
ACH-000101	4.14078	4.83542
ACH-000102	5.24755	6.79533
ACH-000103	3.04789	5.27053
ACH-000104	5.70487	7.00315
ACH-000105	5.43996	7.33342
ACH-000106	3.07724	4.68482
ACH-000107	5.0009	5.56682
ACH-000108	3.78869	4.91791
ACH-000109	4.27202	6.20867
ACH-000110	3.24031	4.28762
ACH-000111	4.12184	6.8212
ACH-000112	4.61471	5.81813
ACH-000113	5.32841	5.92434
ACH-000114	2.852	4.09339
ACH-000115	4.11187	6.53123
ACH-000116	4.36036	6.45894
ACH-000117	3.77083	6.11686
ACH-000118	4.20006	4.73823
ACH-000119	3.85599	4.89724
ACH-000120	4.9528	5.64472
ACH-000121	4.73769	6.01792
ACH-000122	5.43696	7.19338
ACH-000123	4.44956	5.65821
ACH-000124	4.61412	7.07714
ACH-000125	4.37643	5.80993
ACH-000126	2.33914	4.6427
ACH-000127	3.83188	5.10308
ACH-000128	4.52419	7.08417
ACH-000129	5.2604	6.53278
ACH-000130	5.43463	6.99458
ACH-000131	4.9486	6.3651
ACH-000132	3.5373	5.20984
ACH-000133	4.2854	6.66789
ACH-000134	3.9982	5.85723
ACH-000135	2.83592	4.58796
ACH-000136	4.52356	6.09381
ACH-000137	3.67694	5.70957
ACH-000138	4.23879	5.28577
ACH-000139	4.15299	5.8387
ACH-000140	4.68818	5.78816
ACH-000141	4.60703	5.48349
ACH-000142	4.25776	6.12908
ACH-000143	5.41177	5.39472
ACH-000144	4.31252	5.94251
ACH-000145	4.40259	6.37278
ACH-000146	5.13791	6.65807
ACH-000147	3.52356	6.08704
ACH-000148	3.56803	5.95257
ACH-000149	4.65592	6.11228
ACH-000150	4.14812	6.27966
ACH-000151	5.50653	7.21257
ACH-000152	4.43029	6.9798
ACH-000153	4.15947	5.52638
ACH-000154	3.83188	5.53481
ACH-000155	4.04701	5.77241
ACH-000156	5.26454	6.92884
ACH-000157	4.35685	5.5245
ACH-000158	4.73173	5.24679
ACH-000159	3.80012	5.33628
ACH-000160	3.46728	4.91169
ACH-000161	3.63807	5.73335
ACH-000162	5.60733	6.76115
ACH-000163	4.28983	6.2485
ACH-000164	4.68089	6.69585
ACH-000165	4.34837	6.07703
ACH-000166	4.53169	5.39917
ACH-000167	4.93026	5.88093
ACH-000168	4.36737	5.36036
ACH-000169	5.3194	6.44708
ACH-000170	5.49921	5.27984
ACH-000171	4.20945	5.41143
ACH-000172	3.31904	5.24831
ACH-000173	4.34696	5.72329
ACH-000174	3.94205	6.79246
ACH-000175	3.44493	4.67243
ACH-000176	3.02857	5.75248
ACH-000177	4.25399	7.10098
ACH-000178	3.93734	5.30305
ACH-000179	5.73715	7.02015
ACH-000180	4.08746	5.9798
ACH-000181	4.76871	6.09085
ACH-000182	4.35332	4.26153
ACH-000183	4.65535	6.39094
ACH-000184	4.0268	6.01569
ACH-000185	1.96347	3.25096
ACH-000186	3.39094	5.77479
ACH-000187	3.81147	6.31433
ACH-000188	3.14078	5.10769
ACH-000189	2.71589	5.24641
ACH-000190	3.60644	6.15502
ACH-000191	2.48027	4.64443
ACH-000192	4.67582	6.27296
ACH-000193	3.93546	6.22882
ACH-000194	4.38198	6.23132
ACH-000195	4.86047	5.63894
ACH-000196	4.71149	6.61559
ACH-000197	6.27128	7.04363
ACH-000198	4.59455	5.9191
ACH-000199	1.23879	2.11103
ACH-000200	4.10434	6.32211
ACH-000201	3.87578	5.88582
ACH-000202	4.0635	6.00405
ACH-000203	5.79572	6.80632
ACH-000204	2.37573	3.17951
ACH-000205	2.99095	4.75221
ACH-000206	5.09001	6.52623
ACH-000207	4.04701	5.23764
ACH-000208	4.74255	6.11977
ACH-000209	2.25399	5.08619
ACH-000210	3.66903	5.72383
ACH-000211	4.44162	7.29673
ACH-000212	3.56194	5.63952
ACH-000213	3.51979	5.72247
ACH-000214	2.89918	4.64559
ACH-000215	4.23113	6.54782
ACH-000216	4.77083	6.19476
ACH-000217	3.62176	6.10999
ACH-000218	4.69988	6.53528
ACH-000219	4.0027	5.54133
ACH-000220	5.21023	5.98755
ACH-000221	4.64674	6.64256
ACH-000222	2.79077	3.76977
ACH-000223	4.76818	6.34837
ACH-000224	1.65076	3.20163
ACH-000225	4.04089	6.07339
ACH-000226	4.15543	6.62264
ACH-000227	5.15137	6.78463
ACH-000228	2.76341	5.30779
ACH-000229	1.42223	2.43296
ACH-000230	0.963474	1.85997
ACH-000231	4.31397	6.57486
ACH-000232	3.2555	5.02104
ACH-000233	4.16511	5.9607
ACH-000234	4.08661	6.5812
ACH-000235	5.03826	5.49506
ACH-000236	3.99729	5.92267
ACH-000237	3.17313	5.00764
ACH-000238	4.22419	5.40565
ACH-000239	3.7148	7.02337
ACH-000240	3.48543	5.13258
ACH-000241	3.80632	4.62527
ACH-000242	4.45352	5.851
ACH-000243	3.98277	6.17931
ACH-000244	3.86592	4.93452
ACH-000245	4.91361	6.74658
ACH-000247	3.70598	5.19022
ACH-000248	4.03826	6.27445
ACH-000249	4.20006	5.02768
ACH-000250	4.80374	6.24603
ACH-000251	4.20867	5.96
ACH-000252	2.78869	5.28651
ACH-000253	4.22342	5.35332
ACH-000254	2.97453	4.9528
ACH-000255	5.36702	6.73647
ACH-000256	3.2555	5.34447
ACH-000257	4.30889	6.26059
ACH-000258	4.03034	6.1536
ACH-000259	4.40395	6.25285
ACH-000260	4.84147	5.55244
ACH-000261	4.73498	6.7385
ACH-000262	3.71149	6.13668
ACH-000263	5.24184	5.38163
ACH-000264	4.04439	5.69377
ACH-000265	4.20398	5.97384
ACH-000266	4.0993	5.4851
ACH-000267	4.98732	6.54117
ACH-000268	3.82069	5.79077
ACH-000269	5.05398	6.56148
ACH-000270	4.31542	4.67356
ACH-000271	4.2555	6.46499
ACH-000272	3.04789	5.27426
ACH-000273	4.01792	6.51538
ACH-000274	4.08491	6.00383
ACH-000275	2.68706	4.68874
ACH-000276	5.37191	7.1178
ACH-000277	4.47249	5.64933
ACH-000278	3.75916	6.15279
ACH-000279	4.17073	6.29333
ACH-000280	3.69933	5.93452
ACH-000281	4.28983	6.20359
ACH-000282	5.09381	6.24317
ACH-000283	4.04439	5.70072
ACH-000284	4.01614	5.75836
ACH-000285	6.17253	6.77426
ACH-000286	3.12102	5.13668
ACH-000287	5.02813	5.41684
ACH-000288	4.48993	6.72874
ACH-000289	2.36177	5.16027
ACH-000290	5.38853	7.93198
ACH-000291	3.94111	5.36947
ACH-000292	4.65535	6.55305
ACH-000293	3.70708	6.01324
ACH-000294	4.82782	6.15401
ACH-000295	5.03342	6.64659
ACH-000296	3.42358	5.44559
ACH-000297	3.72792	6.10664
ACH-000298	4.46336	7.15573
ACH-000299	4.79338	4.92362
ACH-000300	4.30086	6.58135
ACH-000301	4.60585	5.46923
ACH-000302	2.75061	4.69988
ACH-000303	3.97453	5.60199
ACH-000304	4.15704	5.46107
ACH-000305	2.83996	3.18587
ACH-000306	2.17951	4.04264
ACH-000307	4.16189	5.57652
ACH-000308	4.12846	4.75862
ACH-000310	4.90881	7.00798
ACH-000311	3.38543	4.26003
ACH-000312	4.79233	6.51065
ACH-000313	3.40599	5.19613
ACH-000314	4.42156	5.55029
ACH-000315	4.95791	5.96255
ACH-000316	4.48027	6.42945
ACH-000317	2.67129	3.50716
ACH-000318	5.15745	5.78241
ACH-000319	4.60703	6.18785
ACH-000320	3.66562	4.50398
ACH-000321	3.55949	4.95466
ACH-000322	4.14323	6.06781
ACH-000323	3.97453	6.13607
ACH-000324	4.27352	6.66888
ACH-000325	4.45812	5.29094
ACH-000326	4.79597	5.97591
ACH-000327	3.41684	5.21451
ACH-000328	4.96993	6.38215
ACH-000329	5.15259	6.68075
ACH-000330	4.57289	5.9521
ACH-000331	4.66676	5.87848
ACH-000332	4.36387	5.47832
ACH-000333	3.74631	5.70819
ACH-000334	5.31687	6.28651
ACH-000335	4.65478	5.01748
ACH-000336	3.42761	5.84699
ACH-000337	4.50843	5.27165
ACH-000338	4.77926	6.25115
ACH-000339	4.8515	6.71521
ACH-000340	4.73227	5.97269
ACH-000341	4.98687	6.74819
ACH-000342	2.77189	5.47962
ACH-000343	4.13175	6.24394
ACH-000344	3.38405	4.96578
ACH-000345	5.6017	6.79312
ACH-000346	3.32769	5.0045
ACH-000347	3.43162	6.00899
ACH-000348	3.90111	5.38509
ACH-000349	3.62059	5.50462
ACH-000350	2.9855	5.9674
ACH-000351	4.49633	5.13258
ACH-000352	4.27947	5.87873
ACH-000353	4.41886	6.23324
ACH-000354	4.43962	5.57773
ACH-000355	4.63517	6.79233
ACH-000356	4.23955	5.65707
ACH-000357	4.75007	6.45878
ACH-000358	4.46074	7.12278
ACH-000359	3.5435	5.50843
ACH-000360	2.01078	3.84398
ACH-000361	3.11936	6.31252
ACH-000362	4.23649	5.77558
ACH-000363	4.09677	5.92719
ACH-000364	4.9542	7.1469
ACH-000365	3.68032	6.26697
ACH-000366	5.39951	7.06975
ACH-000367	3.87381	5.58886
ACH-000368	4.33199	6.45105
ACH-000369	4.1375	5.96394
ACH-000370	3.79701	6.24165
ACH-000371	4.77768	5.93357
ACH-000372	5.54411	7.24489
ACH-000373	4.74792	5.89845
ACH-000374	4.09508	6.82845
ACH-000375	4.25323	5.73498
ACH-000376	4.55152	6.10559
ACH-000377	4.0505	5.90953
ACH-000378	4.28762	5.95513
ACH-000379	4.62994	6.08534
ACH-000380	4.27575	6.67849
ACH-000381	3.853	5.75649
ACH-000382	4.24793	6.81852
ACH-000383	4.28836	6.05875
ACH-000384	4.39849	5.5552
ACH-000385	2.62059	5.50016
ACH-000386	5.46041	6.08683
ACH-000387	4.80374	6.26622
ACH-000388	2.75916	4.749
ACH-000389	4.04264	5.37191
ACH-000390	3.849	6.23936
ACH-000391	4.12267	6.38336
ACH-000392	3.54102	5.75275
ACH-000393	4.76924	6.54086
ACH-000394	3.92695	6.54813
ACH-000395	4.48091	5.97315
ACH-000396	4.17473	6.34145
ACH-000397	4.76288	6.07146
ACH-000398	4.05311	7.24574
ACH-000399	4.18587	6.93109
ACH-000400	3.66107	4.68818
ACH-000401	4.24641	6.41903
ACH-000402	5.09719	7.18795
ACH-000403	4.58135	6.22632
ACH-000404	3.15866	5.59723
ACH-000405	4.39643	6.04854
ACH-000406	4.31615	5.96602
ACH-000407	3.58256	5.29352
ACH-000408	3.51728	5.51507
ACH-000409	3.58616	6.64933
ACH-000410	5.08789	7.40096
ACH-000411	4.35262	6.01636
ACH-000412	4.1035	5.3875
ACH-000413	2.58015	4.51349
ACH-000414	4.60881	4.87676
ACH-000415	2.03914	4.21801
ACH-000416	4.96717	5.02503
ACH-000417	3.99186	6.42089
ACH-000418	4.23802	5.61765
ACH-000419	4.29057	5.82069
ACH-000420	3.87676	6.0594
ACH-000421	5.6153	5.59455
ACH-000422	4.0027	6.51349
ACH-000423	3.55213	5.36527
ACH-000424	4.78555	6.52121
ACH-000425	2.65764	5.17313
ACH-000427	4.56803	4.86295
ACH-000428	3.35614	5.22226
ACH-000429	3.57531	4.32841
ACH-000430	4.09339	5.60792
ACH-000431	4.86196	6.77637
ACH-000432	5.4219	6.5489
ACH-000433	3.19219	3.85
ACH-000434	4.62176	5.21062
ACH-000435	2.90111	4.52857
ACH-000436	3.12928	5.14812
ACH-000437	4.65821	6.13134
ACH-000438	4.33056	6.16952
ACH-000439	3.59694	5.00764
ACH-000440	4.80735	5.34447
ACH-000441	3.49825	5.46205
ACH-000442	4.22574	6.25626
ACH-000443	3.36036	4.58976
ACH-000444	4.48929	6.77821
ACH-000445	4.01167	6.16672
ACH-000446	3.63691	5.20789
ACH-000447	3.8268	5.08023
ACH-000448	2.67129	4.80219
ACH-000449	3.8885	5.27426
ACH-000450	4.02326	6.20006
ACH-000451	4.38267	6.68552
ACH-000452	4.65935	5.77689
ACH-000453	1.88753	4.42895
ACH-000454	3.88264	6.60984
ACH-000455	3.85	5.12267
ACH-000456	1.66448	2.8953
ACH-000457	2.52356	3.70708
ACH-000458	3.88557	4.46728
ACH-000459	4.32193	6.64458
ACH-000460	3.48929	5.77004
ACH-000461	4.10936	6.20692
ACH-000462	5.08108	6.69822
ACH-000463	3.86394	5.22342
ACH-000464	3.40599	5.42257
ACH-000465	3.76447	6.04199
ACH-000466	4.31397	5.37121
ACH-000467	3.23573	5.26416
ACH-000468	4.83289	5.87995
ACH-000469	4.68538	5.66846
ACH-000470	3.7137	4.86443
ACH-000471	3.83996	5.92458
ACH-000472	3.15866	5.17951
ACH-000473	3.83693	6.32517
ACH-000475	3.21568	4.84398
ACH-000476	4.01346	5.59813
ACH-000477	4.06781	5.95745
ACH-000478	4.32193	7.20193
ACH-000479	4.32912	5.779
ACH-000480	3.96162	5.49889
ACH-000481	4.51538	5.42794
ACH-000482	3.47897	5.75515
ACH-000483	4.22342	5.05788
ACH-000484	3.23879	4.92125
ACH-000485	2.9855	4.55949
ACH-000486	4.09001	6.30415
ACH-000487	3.83086	4.73715
ACH-000488	3.77926	5.92172
ACH-000489	2.9982	4.19456
ACH-000490	3.96993	5.55582
ACH-000491	4.73444	5.80555
ACH-000492	4.63807	6.67497
ACH-000493	3.99458	7.23879
ACH-000494	5.25361	5.99752
ACH-000495	3.05137	4.99955
ACH-000496	4.20477	5.25701
ACH-000498	4.63343	5.49665
ACH-000499	4.61471	6.18051
ACH-000500	4.18745	5.61088
ACH-000501	3.82579	5.86022
ACH-000502	3.22188	5.67356
ACH-000503	2.72465	5.02901
ACH-000504	4.19456	6.71026
ACH-000505	4.57954	6.64256
ACH-000506	3.69042	6.45039
ACH-000507	4.15623	5.36807
ACH-000508	5.38474	7.42685
ACH-000509	5.34908	6.76514
ACH-000510	4.46597	6.40361
ACH-000511	5.03914	6.59574
ACH-000512	4.52857	5.99413
ACH-000513	2.76765	4.97085
ACH-000514	5.36001	6.63807
ACH-000515	5.56925	7.13134
ACH-000516	4.80012	6.63633
ACH-000517	3.64155	5.73091
ACH-000518	3.54844	4.88069
ACH-000519	5.94345	6.33396
ACH-000520	2.85997	5.22497
ACH-000521	3.99277	6.32157
ACH-000522	5.12309	5.99729
ACH-000523	5.29131	7.53177
ACH-000524	3.28836	5.01569
ACH-000525	4.22959	6.89154
ACH-000526	3.16993	4.87086
ACH-000527	2.39232	4.99503
ACH-000528	4.40463	6.10056
ACH-000529	4.0072	5.3726
ACH-000530	4.60051	6.98083
ACH-000531	1.80323	3.20789
ACH-000532	3.45681	4.69488
ACH-000533	3.91839	5.5741
ACH-000534	4.64443	6.07318
ACH-000535	3.60644	5.38405
ACH-000536	4.41819	6.37365
ACH-000537	3.488	5.15097
ACH-000538	4.87873	5.93074
ACH-000539	4.09508	5.80607
ACH-000540	2.83188	4.44824
ACH-000541	4.47054	5.94673
ACH-000542	4.65076	5.74658
ACH-000543	1.852	4.27202
ACH-000544	3.22342	4.94626
ACH-000545	4.58616	5.46499
ACH-000546	3.21412	5.21917
ACH-000547	3.60881	5.64587
ACH-000548	3.77716	5.60999
ACH-000549	2.44095	4.8334
ACH-000550	3.9486	5.91289
ACH-000551	5.03386	6.30305
ACH-000552	4.60051	5.38922
ACH-000553	4.88362	6.02348
ACH-000554	4.37365	5.14731
ACH-000555	3.35191	4.37643
ACH-000556	4.24413	5.26828
ACH-000557	4.77768	6.57107
ACH-000558	4.35191	6.07639
ACH-000559	4.8125	6.84536
ACH-000560	4.02237	6.10999
ACH-000561	2.84197	4.90304
ACH-000562	4.4614	5.50144
ACH-000563	4.85449	6.644
ACH-000564	3.89239	6.15097
ACH-000565	3.30451	5.22612
ACH-000566	3.40871	5.49665
ACH-000567	5.72792	6.31741
ACH-000568	3.7939	5.31143
ACH-000569	3.80426	5.67243
ACH-000570	3.60051	5.8679
ACH-000571	3.68818	6.07489
ACH-000572	4.55888	5.75168
ACH-000573	3.904	5.44923
ACH-000574	3.96809	6.42139
ACH-000575	5.00225	5.60199
ACH-000576	3.48671	5.58706
ACH-000577	3.04963	5.55735
ACH-000578	4.69321	5.95513
ACH-000579	3.29131	6.4793
ACH-000580	4.06609	5.78424
ACH-000581	4.32193	5.62848
ACH-000582	3.83592	6.21684
ACH-000583	4.95977	6.32715
ACH-000584	3.46597	5.9479
ACH-000585	4.1819	6.29957
ACH-000586	4.50653	6.93416
ACH-000587	4.00809	5.73958
ACH-000588	4.45812	6.5306
ACH-000589	4.26454	5.90833
ACH-000590	3.08746	5.22882
ACH-000591	4.32841	6.17991
ACH-000592	5.22997	6.24717
ACH-000593	3.82375	5.9905
ACH-000594	5.46761	7.13812
ACH-000595	4.78398	6.68285
ACH-000596	4.05485	5.23879
ACH-000597	4.69766	6.12495
ACH-000598	3.95977	4.77768
ACH-000599	3.74846	6.6642
ACH-000600	4.21723	5.926
ACH-000601	3.55949	5.69627
ACH-000602	4.69544	5.79623
ACH-000603	2.75702	4.44758
ACH-000604	3.29131	5.76765
ACH-000605	4.29278	5.60466
ACH-000606	3.12102	6.00068
ACH-000607	3.75489	6.16048
ACH-000608	3.60881	5.91934
ACH-000609	4.26978	5.92695
ACH-000610	4.64674	6.8089
ACH-000611	4.26828	7.66633
ACH-000612	4.73335	5.80452
ACH-000613	4.74739	6.3036
ACH-000614	3.40327	5.34199
ACH-000615	3.20945	5.31687
ACH-000616	5.29902	6.24888
ACH-000617	3.42223	5.99005
ACH-000618	3.88947	5.53263
ACH-000619	3.71918	5.3505
ACH-000620	3.24489	5.88606
ACH-000621	4.89385	6.59036
ACH-000622	4.52795	6.25871
ACH-000623	3.36177	6.05897
ACH-000624	3.86493	6.42593
ACH-000625	3.99277	6.84524
ACH-000626	5.1807	6.45039
ACH-000627	3.6241	5.99141
ACH-000628	3.83592	5.86394
ACH-000629	4.8679	6.43379
ACH-000630	4.1819	4.07639
ACH-000631	4.21723	6.24641
ACH-000632	4.904	6.70307
ACH-000633	4.11437	5.1177
ACH-000634	4.60288	6.37799
ACH-000635	3.44228	6.21587
ACH-000636	5.50621	6.92576
ACH-000637	3.96625	5.19259
ACH-000638	5.18388	6.24755
ACH-000639	4.07639	6.55459
ACH-000640	3.64847	5.58676
ACH-000641	4.63981	6.04658
ACH-000642	3.34908	4.51475
ACH-000643	2.70487	5.61176
ACH-000644	3.10434	5.03122
ACH-000645	2.58015	5.14527
ACH-000646	2.88557	3.47379
ACH-000647	4.50462	6.64487
ACH-000648	3.89724	6.23304
ACH-000649	5.19849	6.26472
ACH-000650	4.34483	6.3427
ACH-000651	3.67243	5.74147
ACH-000652	4.19692	5.9028
ACH-000653	4.85997	6.30214
ACH-000654	4.68762	6.28244
ACH-000655	3.46467	6.7447
ACH-000656	4.6605	7.21072
ACH-000657	4.51854	5.99797
ACH-000659	4.69042	6.64602
ACH-000660	5.54381	6.79403
ACH-000661	4.69655	6.16852
ACH-000662	4.00899	4.71039
ACH-000663	4.18428	5.49921
ACH-000664	4.77558	5.06178
ACH-000665	3.61941	5.1981
ACH-000666	5.14853	5.63836
ACH-000667	2.41143	4.09592
ACH-000668	4.44559	6.32211
ACH-000669	4.22188	5.89336
ACH-000670	3.39232	5.95861
ACH-000671	3.50716	5.76102
ACH-000672	3.45286	5.08704
ACH-000673	4.64155	6.61574
ACH-000674	3.01792	4.31179
ACH-000675	4.66619	7.00484
ACH-000676	4.0036	6.07575
ACH-000677	4.44361	6.65292
ACH-000678	4.43363	6.1469
ACH-000679	4.39917	5.32012
ACH-000680	3.83895	5.38991
ACH-000681	3.93546	4.91886
ACH-000682	3.0054	5.62673
ACH-000683	3.57894	4.7137
ACH-000684	3.84499	5.63227
ACH-000685	4.19298	5.3345
ACH-000686	3.06695	5.20359
ACH-000687	4.93782	6.72424
ACH-000688	2.85	6.38595
ACH-000689	1.55582	3.40871
ACH-000690	3.84398	6.07189
ACH-000691	3.58976	5.3194
ACH-000692	3.71039	5.56834
ACH-000693	4.47768	5.95582
ACH-000694	3.70487	5.99571
ACH-000695	3.78241	6.93227
ACH-000696	5.10769	7.23276
ACH-000697	2.0635	3.27053
ACH-000698	4.35262	6.01614
ACH-000699	4.76447	6.37121
ACH-000700	5.1206	5.55428
ACH-000701	3.34625	6.19731
ACH-000702	3.51475	6.38215
ACH-000703	4.53169	7.16662
ACH-000704	2.69822	6.2538
ACH-000705	3.67356	5.32157
ACH-000706	4.30305	4.78398
ACH-000707	4.92647	6.93817
ACH-000708	3.61941	5.75782
ACH-000709	3.73335	5.14934
ACH-000710	2.65992	5.59872
ACH-000711	3.40463	6.73078
ACH-000712	3.41143	6.15583
ACH-000713	4.68538	6.23496
ACH-000714	5.23917	6.06372
ACH-000715	4.07382	4.64674
ACH-000716	4.5509	6.4143
ACH-000717	3.40871	5.28244
ACH-000718	4.42425	5.31143
ACH-000719	2.61824	4.853
ACH-000720	3.60881	5.88313
ACH-000721	3.70929	5.35509
ACH-000722	3.0993	5.23343
ACH-000723	3.73877	6.15401
ACH-000724	4.05832	6.20711
ACH-000725	3.99729	5.93381
ACH-000726	4.17153	4.4614
ACH-000728	5.49442	6.78816
ACH-000729	5.48639	6.64184
ACH-000730	3.6893	5.60674
ACH-000731	3.01257	5.29976
ACH-000732	3.26754	5.32841
ACH-000733	4.55888	6.13771
ACH-000734	3.72028	5.18349
ACH-000735	4.0036	6.40871
ACH-000736	4.18428	6.41464
ACH-000737	4.57168	4.47703
ACH-000738	5.12226	6.91217
ACH-000739	3.68594	5.16229
ACH-000740	3.7939	6.03188
ACH-000741	3.75168	5.95977
ACH-000742	1.73552	3.48414
ACH-000743	4.20711	7.06501
ACH-000744	3.71918	5.8387
ACH-000745	3.29866	5.88142
ACH-000746	4.38681	5.37051
ACH-000747	4.54597	6.29994
ACH-000748	4.99594	6.82502
ACH-000749	3.04089	5.44758
ACH-000750	3.90785	5.93899
ACH-000751	4.16511	5.66505
ACH-000752	5.16792	7.16279
ACH-000753	4.41075	7.30661
ACH-000754	4.54597	6.0993
ACH-000755	2.6893	4.1635
ACH-000756	4.42425	6.3512
ACH-000757	4.24413	6.01859
ACH-000758	4.32912	4.96947
ACH-000759	2.99458	4.72465
ACH-000760	5.20359	6.30852
ACH-000761	2.774	6.02148
ACH-000762	4.0917	5.80038
ACH-000763	4.92932	6.82107
ACH-000764	3.88557	6.24793
ACH-000765	4.53667	6.35984
ACH-000766	4.27798	5.08194
ACH-000767	5.23955	6.89506
ACH-000768	5.12267	7.05907
ACH-000769	4.19535	5.75034
ACH-000770	5.03078	5.83314
ACH-000771	1.05658	1.5656
ACH-000772	5.8627	6.32607
ACH-000773	4.54473	6.15745
ACH-000774	3.7301	5.24298
ACH-000775	4.43029	5.86666
ACH-000776	2.88947	5.49378
ACH-000777	2.08746	4.06091
ACH-000778	4.83996	5.6372
ACH-000779	3.30159	5.52795
ACH-000780	4.95466	7.40182
ACH-000781	4.72356	5.90857
ACH-000782	5.72601	6.53978
ACH-000783	3.89627	6.81493
ACH-000784	2.24793	3.53356
ACH-000785	3.72247	4.79338
ACH-000786	5.17513	6.49554
ACH-000787	3.20945	5.41549
ACH-000788	4.44029	6.65191
ACH-000789	4.64328	6.05289
ACH-000790	3.46467	6.14547
ACH-000791	4.91695	6.07082
ACH-000792	3.82782	6.06091
ACH-000793	4.8535	6.11291
ACH-000794	1.31034	3.53356
ACH-000796	4.20242	5.59276
ACH-000797	2.90881	4.70764
ACH-000798	2.1635	4.43095
ACH-000799	3.91934	5.82477
ACH-000800	4.7939	6.765
ACH-000801	3.77083	6.20965
ACH-000802	3.74631	5.18824
ACH-000803	4.46205	5.85425
ACH-000804	4.57833	6.47832
ACH-000805	3.69933	5.71836
ACH-000806	4.42291	5.89797
ACH-000807	3.6017	5.88313
ACH-000808	2.98914	5.64818
ACH-000809	4.87578	5.68089
ACH-000810	4.06178	6.74524
ACH-000811	4.69988	6.31904
ACH-000812	4.27947	5.27165
ACH-000813	3.11103	5.77689
ACH-000814	4.49697	6.69641
ACH-000815	4.36107	5.15704
ACH-000816	4.40599	5.80193
ACH-000817	3.58015	5.76315
ACH-000818	3.55949	5.3505
ACH-000819	5.32517	6.85
ACH-000820	4.38681	5.69766
ACH-000821	4.10098	6.81545
ACH-000822	3.22497	5.23802
ACH-000823	3.83592	5.96555
ACH-000824	4.27873	5.8627
ACH-000825	2.74201	5.12309
ACH-000826	4.60051	5.9331
ACH-000827	4.13914	5.86938
ACH-000828	3.62176	5.40565
ACH-000829	4.74416	6.5552
ACH-000830	5.48188	6.66818
ACH-000831	4.5292	5.82451
ACH-000832	3.34625	5.52732
ACH-000833	3.57046	6.66959
ACH-000834	2.75061	4.7252
ACH-000835	4.24489	6.88996
ACH-000836	5.0063	6.16872
ACH-000837	4.8748	5.85972
ACH-000838	4.31179	5.75114
ACH-000839	3.80941	5.18428
ACH-000840	4.46858	6.64731
ACH-000841	4.15462	5.36492
ACH-000842	3.91265	4.75649
ACH-000843	5.29131	5.916
ACH-000844	3.63343	6
ACH-000845	5.57954	6.75087
ACH-000846	4.48736	6.28799
ACH-000847	4.2765	6.26322
ACH-000848	4.1235	6.32121
ACH-000849	3.86691	6.60689
ACH-000850	3.26303	4.84046
ACH-000851	4.15704	5.98846
ACH-000852	4.29793	6.05918
ACH-000853	4.62761	6.41346
ACH-000854	5.58646	5.25739
ACH-000855	3.35332	4.76022
ACH-000856	5.68342	6.42978
ACH-000857	3.55827	6.1299
ACH-000858	3.44095	3.93452
ACH-000859	4.39643	6.89008
ACH-000860	5.30779	5.96116
ACH-000861	4.68594	6.23707
ACH-000862	3.27798	5.88362
ACH-000863	2.97636	5.06437
ACH-000864	4.21801	6.03716
ACH-000865	2.85997	5.30232
ACH-000866	5.30634	6.81211
ACH-000867	3.69599	5.69432
ACH-000868	3.26003	5.57198
ACH-000869	4.87283	6.07575
ACH-000870	5.41853	7.06985
ACH-000871	4.1416	7.00383
ACH-000872	4.04701	4.70708
ACH-000873	3.48414	5.6476
ACH-000874	4.7845	5.17513
ACH-000875	4.83794	6.18884
ACH-000876	2.99639	5.63401
ACH-000877	4.43095	5.45976
ACH-000878	4.74201	6.66149
ACH-000879	5.10727	6.67765
ACH-000880	5.05181	5.97131
ACH-000881	4.23343	6.38336
ACH-000882	3.95233	5.45187
ACH-000883	3.9486	6.1914
ACH-000884	4.18745	6.09866
ACH-000885	4.16591	5.94579
ACH-000886	4.75756	6.14057
ACH-000887	4.44162	6.18249
ACH-000888	4.21878	5.00225
ACH-000889	4.8515	6.91361
ACH-000890	4.77926	7.08576
ACH-000891	4.02503	6.0936
ACH-000892	3.15056	5.38301
ACH-000893	4.27277	5.64731
ACH-000894	4.12019	5.24603
ACH-000895	3.96901	5.32876
ACH-000896	3.47249	6.5146
ACH-000897	4.69098	6.76142
ACH-000898	3.72901	4.9607
ACH-000899	3.82883	5.74389
ACH-000900	3.75489	6.66747
ACH-000901	4.80684	6.48398
ACH-000902	3.56925	6.22226
ACH-000903	3.81352	6.30634
ACH-000904	5.32984	7.16249
ACH-000905	4.51538	5.73742
ACH-000906	3.13586	6.06566
ACH-000907	2.72901	5.24945
ACH-000908	3.66903	5.73742
ACH-000909	4.19849	6.26059
ACH-000910	4.64674	6.11499
ACH-000911	4.48091	6.47086
ACH-000912	5.73281	5.82146
ACH-000913	4.9472	6.7389
ACH-000914	5.56316	6.84962
ACH-000915	4.47119	6.33253
ACH-000916	4.76818	5.3844
ACH-000917	3.55336	5.13258
ACH-000918	4.69599	6.69905
ACH-000919	4.02768	5.88313
ACH-000920	4.56194	5.87086
ACH-000921	5.00764	6.23993
ACH-000922	4.48929	6.79325
ACH-000923	4.59932	5.88509
ACH-000924	4.63052	6.01235
ACH-000925	3.92884	5.59186
ACH-000926	3.57531	4.33628
ACH-000927	3.98185	5.39369
ACH-000928	3.67016	5.1811
ACH-000929	3.86096	5.56955
ACH-000930	4.39025	6.2709
ACH-000931	4.56925	5.77584
ACH-000932	4.77663	5.33163
ACH-000933	3.74953	5.51633
ACH-000934	4.36807	5.3733
ACH-000935	3.02503	6.35526
ACH-000936	4.30889	5.96671
ACH-000937	6.29094	7.95344
ACH-000938	5.72438	6.88484
ACH-000939	5.57864	6.92374
ACH-000940	4.84147	7.09085
ACH-000941	3.22497	6.10518
ACH-000942	5.10852	7.60644
ACH-000943	4.99548	4.85649
ACH-000944	4.69599	5.96855
ACH-000945	3.72028	5.29499
ACH-000946	5.10434	5.95024
ACH-000947	3.49953	6.31741
ACH-000948	4.22651	5.35755
ACH-000949	4.13504	5.54844
ACH-000950	4.33842	6.09529
ACH-000951	3.38681	6.20065
ACH-000952	3.59335	4.86394
ACH-000953	6.09064	6.62
ACH-000954	4.904	6.10643
ACH-000955	4.28096	5.53356
ACH-000956	5.00135	6.18963
ACH-000957	4.33557	5.64587
ACH-000958	3.94767	4.66562
ACH-000959	4.78084	6.17632
ACH-000960	5.41414	7.09835
ACH-000961	4.49378	6.23016
ACH-000962	3.52857	5.63546
ACH-000963	4.10182	5.988
ACH-000964	5.75409	6.86431
ACH-000965	4.78921	5.95768
ACH-000966	3.58135	6.07232
ACH-000967	5.42492	6.19869
ACH-000968	3.31179	6.8525
ACH-000969	4.82579	3.9542
ACH-000970	4.80993	5.97682
ACH-000971	5.02503	6.05983
ACH-000972	4.15543	5.68313
ACH-000973	4.6311	6.73566
ACH-000974	3.23113	4.72465
ACH-000975	4.96116	6.61677
ACH-000976	4.44824	3.68145
ACH-000977	3.38405	5.32301
ACH-000978	4.32265	5.29939
ACH-000979	3.26754	4.39712
ACH-000980	5.19061	7.21014
ACH-000981	4.72301	6.92244
ACH-000982	4.49185	6.19417
ACH-000983	4.9528	6.31524
ACH-000984	5.28614	6.22149
ACH-000985	5.01881	5.749
ACH-000986	2.93357	5.54195
ACH-000987	4.46858	5.87086
ACH-000988	3.58736	6.50128
ACH-000989	4.52857	5.81378
ACH-000990	4.44029	6.01078
ACH-000991	3.96717	5.16068
ACH-000993	3.86196	5.6744
ACH-000994	4.4822	6.37347
ACH-000995	4.71149	6.76805
ACH-000996	4.43962	5.57016
ACH-000997	5.29462	6.55152
ACH-000998	3.72137	5.83162
ACH-000999	3.03914	5.68566
ACH-001001	4.22188	5.44162
ACH-001016	4.1416	5.35473
ACH-001019	2.46467	3.32337
ACH-001020	3.97361	6.22516
ACH-001022	4.78712	5.72438
ACH-001028	2.23573	3.3799
ACH-001029	4.30159	5.71534
ACH-001030	4.50144	5.80864
ACH-001031	3.57168	5.35403
ACH-001032	2.52607	5.05702
ACH-001033	3.93923	5.42626
ACH-001034	4.61176	6.39609
ACH-001035	2.91648	5.93239
ACH-001036	4.47573	5.46858
ACH-001038	4.33128	6.39455
ACH-001041	4.25172	5.38681
ACH-001046	3.09761	3.87578
ACH-001048	4.10685	5.36632
ACH-001050	4.28318	6.48752
ACH-001053	4.0268	5.63227
ACH-001054	4.27575	6.06695
ACH-001057	4.72083	5.82018
ACH-001059	4.11686	5.46989
ACH-001060	5.27426	6.5281
ACH-001061	4.47897	5.58767
ACH-001064	4.59932	5.48993
ACH-001067	3.74953	5.11686
ACH-001068	3.35473	4.12102
ACH-001075	4.2891	5.30086
ACH-001086	4.37016	5.78529
ACH-001096	5.24413	6.36072
ACH-001097	3.23726	5.09803
ACH-001098	3.66562	4.27277
ACH-001099	3.41684	5.28947
ACH-001100	2.18903	4.44162
ACH-001106	4.1102	7.26322
ACH-001109	4.36317	6.05723
ACH-001111	3.59813	4.46467
ACH-001113	3.85798	5.93003
ACH-001119	3.67807	4.23113
ACH-001128	4.56071	5.81147
ACH-001129	4.64386	5.46728
ACH-001132	4.60703	6.01837
ACH-001134	3.0054	4.22265
ACH-001142	3.38128	5.01033
ACH-001145	4.53419	6.21839
ACH-001147	3.86592	4.70598
ACH-001148	4.30451	6.31868
ACH-001150	2.55336	3.99277
ACH-001151	3.96532	5.47768
ACH-001163	4.32769	5.29572
ACH-001164	5.55459	4.66619
ACH-001172	4.23879	5.53138
ACH-001183	3.92884	5.94134
ACH-001184	4.7252	6.41414
ACH-001188	4.45746	5.58045
ACH-001190	4.69098	5.75275
ACH-001192	4.87873	6.23036
ACH-001193	5.46467	6.9507
ACH-001194	4.32769	6.03452
ACH-001196	4.61648	5.72492
ACH-001197	4.68594	6.44576
ACH-001200	3.94767	5.23304
ACH-001201	3.67243	4.60526
ACH-001207	3.78869	5.62556
ACH-001209	4.60348	5.58376
ACH-001210	3.91456	5.90087
ACH-001211	4.46009	6.20261
ACH-001227	3.87971	6.19121
ACH-001228	4.37226	5.78005
ACH-001229	3.95327	5.23496
ACH-001232	4.36387	6.12846
ACH-001239	4.36947	5.88557
ACH-001270	4.27053	6.12288
ACH-001274	4.0063	5.58075
ACH-001275	4.42559	5.91672
ACH-001277	3.54967	5.69544
ACH-001278	4.57228	5.59604
ACH-001279	4.07382	5.0365
ACH-001280	4.43296	5.37816
ACH-001283	4.51854	5.85375
ACH-001289	4.1127	6.03958
ACH-001295	4.21568	6.06566
ACH-001300	4.30305	6.0691
ACH-001301	4.54226	5.74578
ACH-001302	4.70764	5.849
ACH-001303	3.98823	5.54102
ACH-001306	3.64731	6.38698
ACH-001307	4.46532	6.86851
ACH-001310	5.3799	6.54303
ACH-001318	3.79286	5.78869
ACH-001321	4.26228	5.64962
ACH-001322	4.93404	6.26941
ACH-001328	3.87971	4.89385
ACH-001329	3.75596	4.81865
ACH-001332	3.32912	5.20516
ACH-001333	4.75435	5.46989
ACH-001334	4.88166	5.53325
ACH-001335	4.55397	5.80478
ACH-001336	3.86592	5.16912
ACH-001338	4.42761	5.76261
ACH-001339	3.8125	5.63169
ACH-001340	2.90881	5.53294
ACH-001341	3.52982	4.89142
ACH-001344	1.75275	2.83996
ACH-001345	3.94767	5.25739
ACH-001346	3.35473	4.71425
ACH-001347	1.78241	3.56194
ACH-001350	1.73118	3.36597
ACH-001353	2.11103	3.46728
ACH-001354	4.27947	5.23266
ACH-001356	4.91982	5.95884
ACH-001360	3.51979	5.52795
ACH-001366	4.5435	5.67948
ACH-001367	5.73308	6.67511
ACH-001368	4.37086	5.79572
ACH-001369	2.8953	3.73335
ACH-001370	3.57289	3.87578
ACH-001373	3.41684	5.24413
ACH-001374	4.80941	5.76713
ACH-001375	4.62819	6.00966
ACH-001376	2.9222	4.03562
ACH-001377	4.05398	5.12143
ACH-001378	2.66221	4.56499
ACH-001379	3.23573	4.31687
ACH-001380	3.04789	4.99005
ACH-001382	3.55704	3.80219
ACH-001384	3.41143	5.64299
ACH-001385	3.53232	4.45286
ACH-001386	4.92837	6.24413
ACH-001388	0.0976108	0.214125
ACH-001389	3.8748	6.38059
ACH-001390	3.66903	4.04002
ACH-001391	4.04963	4.67582
ACH-001392	1.15704	2.5435
ACH-001393	0.978196	2.24489
ACH-001394	3.76235	4.74578
ACH-001395	2.29278	2.8339
ACH-001396	1.83592	3.85798
ACH-001398	4.01167	4.27277
ACH-001399	4.0268	5.49153
ACH-001400	1.37295	2.81558
ACH-001401	3.36457	5.70625
ACH-001402	4.78973	6.76049
ACH-001403	3.15218	4.72738
ACH-001407	4.6605	5.93428
ACH-001408	4.0018	5.04614
ACH-001409	4.31832	5.69516
ACH-001410	4.03386	5.32948
ACH-001411	3.46728	6.12619
ACH-001412	4.97591	7.17493
ACH-001413	4.393	6.07703
ACH-001414	2.75061	3.67356
ACH-001415	4.39369	5.58826
ACH-001416	3.62293	4.88947
ACH-001418	2.96162	4.88704
ACH-001419	2.6893	5.69572
ACH-001421	5.54102	7.6532
ACH-001422	2.5656	3.35896
ACH-001423	2.76765	3.3147
ACH-001427	4.39712	5.77716
ACH-001428	4.20555	5.65678
ACH-001430	4.55643	6.35332
ACH-001431	4.37643	5.92576
ACH-001433	2.96717	4.42895
ACH-001435	2.73335	4.09424
ACH-001437	3.31325	5.21684
ACH-001438	4.39094	6.29352
ACH-001440	3.43029	5.20281
ACH-001441	2.12433	2.78031
ACH-001442	3.7666	5.09677
ACH-001443	3.33914	5.5735
ACH-001445	1.05658	2.926
ACH-001447	4.61824	6.39763
ACH-001449	4.31034	6.14507
ACH-001450	4.41684	6.21839
ACH-001451	4.24565	6.26003
ACH-001453	4.02503	4.84499
ACH-001454	3.85499	4.52544
ACH-001456	3.19377	4.70487
ACH-001458	3.14405	4.39163
ACH-001459	2.75061	4.39369
ACH-001460	3.53854	4.43363
ACH-001461	2.93923	4.0635
ACH-001465	3.13914	4.00809
ACH-001481	3.42089	5.47962
ACH-001484	3.47119	4.53419
ACH-001485	3.37434	4.44228
ACH-001489	4.01078	6.49297
ACH-001492	5.07425	6.82018
ACH-001493	2.95606	4.88411
ACH-001494	1.07039	3.37295
ACH-001495	3.67016	5.76845
ACH-001496	4.63285	5.39266
ACH-001497	3.08916	3.62877
ACH-001498	4.67751	5.73579
ACH-001500	3.56316	6.19061
ACH-001502	2.99095	4.05311
ACH-001503	3.53854	4.80168
ACH-001508	2.69822	4.43162
ACH-001509	2.59455	3.47768
ACH-001510	2.28983	3.71039
ACH-001511	3.03034	4.74147
ACH-001513	3.74631	4.40327
ACH-001515	4.02326	6.0555
ACH-001516	4.47508	6.5016
ACH-001517	3.62994	5.88655
ACH-001518	3.52231	4.68874
ACH-001519	2.58736	4.73064
ACH-001520	2.94673	4.02148
ACH-001521	4.42291	5.68342
ACH-001522	2.34483	4.32048
ACH-001523	2.03562	3.19219
ACH-001524	0.933573	2.25096
ACH-001525	3.57773	4.87627
ACH-001526	4.0365	5.26641
ACH-001528	4.43029	5.64328
ACH-001529	3.00899	5.6851
ACH-001530	4.3799	5.61559
ACH-001532	3.11603	4.65878
ACH-001533	4.3978	5.6565
ACH-001536	1.79077	2.33914
ACH-001537	3.94767	5.40905
ACH-001538	3.40327	4.9222
ACH-001539	2.98003	4.82934
ACH-001540	1.01436	1.53605
ACH-001541	4.64904	5.63778
ACH-001542	3.32193	5.21994
ACH-001543	2.59932	4.95047
ACH-001547	3.5741	3.75809
ACH-001548	5.22766	5.89603
ACH-001549	3.36036	6.47654
ACH-001550	4.03122	5.18428
ACH-001551	3.68706	5.07082
ACH-001552	3.74631	5.337
ACH-001554	4.03562	5.2854
ACH-001555	0.941106	1.73552
ACH-001556	4.44095	4.86047
ACH-001557	3.38819	5.38647
ACH-001558	2.36457	4.60763
ACH-001559	4.57107	5.84825
ACH-001560	2.37016	2.9486
ACH-001561	3.26754	4.37086
ACH-001562	2.43563	3.37573
ACH-001563	4.4019	5.55766
ACH-001566	3.06178	4.75649
ACH-001567	4.23266	5.15299
ACH-001568	2.20477	3.69265
ACH-001569	2.93923	3.84298
ACH-001570	3.39094	4.67525
ACH-001571	2.02148	3.68706
ACH-001573	2.8953	3.10769
ACH-001574	3.55459	5.25058
ACH-001577	4.08491	4.42828
ACH-001578	3.30451	5.12846
ACH-001591	4.56864	6.69613
ACH-001598	4.67299	6.44774
ACH-001603	3.83794	5.06264
ACH-001605	2.90881	5.83744
ACH-001607	3.53605	5.38957
ACH-001608	4.23036	6.15036
ACH-001609	3.19061	4.53978
ACH-001610	3.91743	5.14568
ACH-001611	4.41075	5.83719
ACH-001613	4.52482	4.43896
ACH-001616	2.64847	2.84197
ACH-001617	5.73742	6.99299
ACH-001618	4.50398	5.96232
ACH-001619	2.87578	4.87184
ACH-001622	2.76765	4.68706
ACH-001623	3.86592	5.45352
ACH-001624	3.59932	5.8885
ACH-001625	3.37016	4.393
ACH-001626	2.54597	5.10014
ACH-001627	4.16027	4.86542
ACH-001628	4.68874	6.21179
ACH-001630	3.10098	4.08661
ACH-001632	2.35896	4.42223
ACH-001634	3.86394	5.48317
ACH-001636	5.52199	5.87036
ACH-001638	2.62761	2.89336
ACH-001641	3.50716	5.73254
ACH-001642	3.44228	4.06867
ACH-001645	2.30159	4.05398
ACH-001647	4.29057	4.88313
ACH-001648	2.93923	3.26604
ACH-001649	3.48929	3.66676
ACH-001650	3.80632	5.03122
ACH-001651	3.5741	5.5735
ACH-001652	3.55949	5.68566
ACH-001653	4.08151	4.17233
ACH-001654	4.23496	4.82833
ACH-001655	3.75809	4.87578
ACH-001656	4.50462	6.20535
ACH-001662	1.852	3.88655
ACH-001664	4.35755	5.90641
ACH-001667	3.47768	4.67469
ACH-001668	3.40735	5.00585
ACH-001669	4.65249	6.09908
ACH-001670	3.81762	5.3302
ACH-001671	3.67016	4.36807
ACH-001672	4.28762	5.6453
ACH-001673	4.03034	4.72629
ACH-001674	4.79597	5.97934
ACH-001676	2.93923	4.68986
ACH-001677	6.04308	6.43146
ACH-001678	4.96947	5.48414
ACH-001679	5.08023	6.19751
ACH-001680	4.55949	5.24945
ACH-001683	2.76977	5.28318
ACH-001684	3.95047	4.18349
ACH-001685	4.32337	5.8505
ACH-001686	3.43296	5.29646
ACH-001687	0.565597	0.978196
ACH-001688	2.71149	3.02148
ACH-001690	3.26153	4.15704
ACH-001691	3.3505	5.2891
ACH-001692	2.92979	4.34554
ACH-001693	2.76129	5.3875
ACH-001694	1.92979	2.99277
ACH-001695	2.81352	4.99141
ACH-001696	0.454176	1.32193
ACH-001697	3.39232	5.51444
ACH-001698	2.44361	4.32409
ACH-001699	4.04439	5.24413
ACH-001700	2.79077	5.10056
ACH-001701	1.59455	2.848
ACH-001702	3.49185	5.8953
ACH-001703	2.70044	4.01792
ACH-001704	1.12433	2.50589
ACH-001705	2.19219	5.07339
ACH-001707	2.30743	2.61824
ACH-001708	4.67469	6.27668
ACH-001709	5.14364	6.5549
ACH-001711	4.23879	5.73823
ACH-001712	1.91073	2.78031
ACH-001715	3.16832	6.01948
ACH-001716	4.61235	6.31814
ACH-001719	4.32841	5.86493
ACH-001735	4.78973	5.13299
ACH-001736	4.48607	5.67073
ACH-001737	5.26754	5.4851
ACH-001740	5.10978	7.27445
ACH-001743	5.23113	5.97154
ACH-001745	4.40259	6.06566
ACH-001750	4.20555	5.61736
ACH-001751	3.59694	5.37539
ACH-001765	4.16027	6.01279
ACH-001786	2.72901	4.16108
ACH-001791	2.22033	3.56803
ACH-001793	3.21878	5.09085
ACH-001794	3.24945	4.41007
ACH-001795	3.61353	5.51948
ACH-001796	4.07382	6.02791
ACH-001799	3.92884	5.82731
ACH-001802	2.78241	5.09128
ACH-001804	3.49057	4.60526
ACH-001807	2.33628	3.78346
ACH-001813	1.43829	2.5509
ACH-001814	3.09255	5.35544
ACH-001817	0.765535	1.04963
ACH-001818	0.823749	1.33342
ACH-001819	3.50716	5.5435
ACH-001820	4.42761	6.45434
ACH-001828	3.33056	3.91552
ACH-001834	3.41819	5.43329
ACH-001835	2.25701	3.11437
ACH-001836	3.97085	4.70874
ACH-001838	2.59455	3.51349
ACH-001839	2.46989	4.59036
ACH-001841	3.94953	4.69877
ACH-001842	3.20163	5.24108
ACH-001843	2.45418	3.17153
ACH-001844	3.58376	4.56438
ACH-001845	2.76977	4.80168
ACH-001846	3.70819	5.11894
ACH-001847	1.87578	4.09255
ACH-001848	2.67356	5.1534
ACH-001849	2.14731	2.40871
ACH-001850	4.01703	6.56925
ACH-001852	3.33056	4.62117
ACH-001853	2.96901	5.20633
ACH-001854	5.4165	7.19643
ACH-001855	1.79909	4.13093
ACH-001856	2.85997	5.28577
ACH-001857	2.82782	4.61648
ACH-001858	3.86394	5.18309
ACH-001861	3.01792	4.99774
ACH-001862	3.09424	4.7339
ACH-001863	3.8268	4.83895
ACH-001864	1.23266	2.41954
ACH-001949	2.9241	5.23419
ACH-001953	2.36737	4.64731
ACH-001959	4.74953	5.79546
ACH-001960	3.93074	5.37816
ACH-001961	3.22497	4.28466
ACH-001970	1.72247	2.77821
ACH-001971	2.99277	4.16269
ACH-001972	4.16189	5.6744
ACH-001973	3.16027	4.58856
ACH-001974	3.69377	5.19417
ACH-001975	3.38681	5.46956
ACH-001976	2.58976	4.32121
ACH-001977	3.56438	5.16511
ACH-001978	2.65535	4.40395
ACH-001979	0.941106	1.28688
ACH-001980	3.04264	4.67976
ACH-001981	2.23266	4.2211
ACH-001982	2.14731	4.57168
ACH-001983	3.15543	5.16269
ACH-001984	2.8679	4.39849
ACH-001985	3.08576	5.42794
ACH-001986	2.38128	3.47897
ACH-001987	2.48285	4.0321
ACH-001988	3.53481	5.06738
ACH-001989	3.7761	5.39883
ACH-001990	2.68706	3.94953
ACH-001991	5.04089	6.25946
ACH-001992	4.40531	7.03914
ACH-001993	4.81813	5.45187
ACH-001994	2.10098	4.40939
ACH-001996	4.18349	4.2149
ACH-001997	3.58616	5.08023
ACH-001999	2.31904	2.96901
ACH-002001	3.27352	4.26003
ACH-002002	3.30012	4.30451
ACH-002003	3.05658	3.72901
ACH-002004	2.30743	3.95791
ACH-002005	3.30159	5.05961
ACH-002010	2.9982	4.4121
ACH-002011	3.59096	5.15906
ACH-002013	0.275007	0.505891
ACH-002014	1.14405	2.64616
ACH-002015	2.69599	3.4019
ACH-002016	3.27053	4.46532
ACH-002017	3.87774	5.21878
ACH-002018	3.28983	6.23515
ACH-002019	4.07125	3.97728
ACH-002020	3.64155	4.25927
ACH-002021	3.8166	5.25701
ACH-002023	4.49313	4.91934
ACH-002024	3.03914	5.16952
ACH-002025	3.29572	4.79649
ACH-002026	3.65191	4.12267
ACH-002027	1.80735	1.61353
ACH-002029	4.22651	5.14078
ACH-002033	2.87774	4.45681
ACH-002034	4.91025	6.19712
ACH-002035	3.97728	5.20594
ACH-002038	4.78398	5.45022
ACH-002039	3.54102	4.7021
ACH-002040	3.24184	3.70487
ACH-002041	2.32769	2.91839
ACH-002042	3.5509	5.22342
ACH-002043	1.90689	3.37573
ACH-002044	4.51854	5.63778
ACH-002045	4.37921	5.59335
ACH-002046	4.34412	6.42105
ACH-002047	1.23266	2.01078
ACH-002048	4.52607	6.03606
ACH-002050	2.41684	3.89433
ACH-002051	3.94017	6.26021
ACH-002052	3.72574	5.30998
ACH-002055	1.11103	2.50589
ACH-002059	5.85474	6.67652
ACH-002060	4.77083	5.69404
ACH-002061	4.88557	5.58135
ACH-002062	3.73118	4.63517
ACH-002065	3.52607	5.77873
ACH-002066	3.90497	5.29866
ACH-002067	4.75061	6.25191
ACH-002069	3.80323	6.00135
ACH-002070	2.61117	2.91839
ACH-002074	3.8885	7.39103
ACH-002075	5.01569	7.01581
ACH-002077	4.9905	6.73444
ACH-002080	2.80116	4.46467
ACH-002084	2.84197	5.04177
ACH-002170	1.59455	1.05658
ACH-002214	4.99095	5.31325
ACH-002215	4.26754	4.66676
ACH-002283	2.36737	2.25701
ACH-002290	4.27501	4.91217
ACH-002291	3.6893	4.55397
ACH-002399	3.30305	4.8505
ACH-002401	2.05311	3.52607
ACH-002403	3.63459	5.73281
ACH-002404	3.52982	5.72
ACH-002405	0.201634	1
ACH-002409	3.67469	4.77505
ACH-002419	1.73985	2.37016
ACH-002431	2.10769	3.27947
ACH-002433	2.35614	4.74039
ACH-002435	3.42626	5.06178
ACH-002438	3.48027	5.06953
ACH-002440	3.66221	5.36597
ACH-002446	3.09255	5.81558
ACH-002458	3.08916	5.26679
ACH-002459	2.97636	4.69042
ACH-002460	3.19061	4.87381
ACH-002461	3.02857	4.69488
ACH-002462	3.82782	5.60288
ACH-002463	2.74846	3.97545
ACH-002464	3.49953	5.1534
ACH-002465	3.56682	4.78346
ACH-002466	3.23113	4.69042
ACH-002467	3.78241	5.19731
ACH-002470	4.18031	5.18745
ACH-002471	4.94486	5.90857
ACH-002475	5.05702	5.96232
ACH-002478	4.5741	5.79572
ACH-002485	4.57107	5.39575
ACH-002486	4.40871	5.59365
ACH-002490	3.92979	5.77505
ACH-002497	3.66562	4.05311
ACH-002499	4.17951	6.59753
ACH-002500	5.01123	5.81224
ACH-002501	5.19101	6.36562
ACH-002508	2.22342	4.59156
ACH-002509	3.7761	5.15421
ACH-002510	1.13093	2.29278
ACH-002511	4.58436	5.93357
ACH-002512	3.62059	5.6241
ACH-002522	4.29572	4.71094
ACH-002523	4.3427	6.57999
ACH-002524	3.49442	5.17193
ACH-002526	3.55949	5.07682
ACH-002528	3.53854	4.98823
ACH-002531	2.89724	3.01792
ACH-002532	1.78241	2.0072
ACH-002533	3.73877	4.63865
ACH-002535	3.73877	3.99186
ACH-002538	2.45154	3.18903
ACH-002539	3.7866	4.65478
ACH-002543	4.21179	4.56742
ACH-002544	3.82782	3.84499
ACH-002643	5.38819	6.18982
ACH-002647	2.51854	4.76022
ACH-002648	3.56925	5.40769
ACH-002650	2.08066	4.62
ACH-002651	4.1334	4.27947
ACH-002653	4.68818	5.4793
ACH-002654	3.98641	4.79442
ACH-002659	2.82985	4.53356
ACH-002660	2.81147	4.78241
ACH-002662	2.63691	4.0036
ACH-002664	3.9855	5.20398
ACH-002665	3.97177	5.49089
ACH-002667	2.85997	4.88655
ACH-002668	3.36317	4.07211
ACH-002669	3.40735	4.47508
ACH-002672	3.71149	4.23113
ACH-002675	5.20711	6.41954
ACH-002676	4.72846	6.37417
ACH-002677	3.96347	3.83895
ACH-002678	5.93664	5.58796
ACH-002680	2.31904	3.76235
ACH-002681	1.43296	3.82375
ACH-002687	2.59216	4.16269
ACH-002688	3.21257	4.59216
ACH-002689	3.31904	5.73227
ACH-002690	4.85449	6.05289
ACH-002693	3.22651	4.79753
ACH-002695	2.42223	3.96901
ACH-002703	3.73335	5.53512
ACH-002705	4.72574	5.71534
ACH-002706	4.98413	6.0119
ACH-002710	4.90159	6.09571
ACH-002711	3.13093	4.93687
ACH-002716	4.32193	5.16631
ACH-002778	3.17792	4.27053
ACH-002780	3.45681	5.47476
ACH-002781	2.30743	3.76022
ACH-002782	4.34412	5.38819
ACH-002784	4.78816	6.21082
ACH-002785	4.6605	5.90857
ACH-002787	3.77716	5.16631
ACH-002790	2.5656	3.48156
ACH-002792	4.50906	6.4949
ACH-002794	3.7148	5.35226
ACH-002795	4.05398	4.88899
ACH-002796	4.5404	5.33485
ACH-002798	0.516015	0.956057
ACH-002799	3.26303	4.75489
ACH-002800	2.91648	4.62585
ACH-002801	3.56316	5.34412
ACH-002802	3.7939	5.56712
ACH-002806	4.11103	5.41109
ACH-002834	4.12516	5.11603
ACH-002843	2.25399	3.38819
ACH-002844	1.83592	2.6893
ACH-002846	2.49057	3.89142
ACH-002847	4.26078	6.55536
ACH-002886	4.18031	5.42761
ACH-002921	3.6792	5.12309
ACH-002922	3.5373	5.06264
ACH-002924	1.87184	2.9486
ACH-002925	2.1635	4.55888
ACH-002926	2.89142	3.45681
ACH-002927	2.35614	4.0009
ACH-002928	3.35191	4.67807
ACH-002932	3.89724	3.78241
ACH-002936	4.13258	5.12309
ACH-002937	1.65992	2.60881
ACH-002942	2.70929	4.15218
ACH-002946	4.86394	4.24108
ACH-002994	3.64731	4.32625
ACH-002996	3.94953	5.85025
ACH-003012	3.37712	4.9814
ACH-003061	3.76129	5.58496
ACH-003071	4.34412	7.05094
ACH-003099	1.01436	2.08406
ACH-003100	2.80529	3.4019
ACH-003101	3.99367	4.48864
ACH-003103	4.14568	5.18468
ACH-003105	1.73118	2.58736
ACH-003106	2.85798	4.49761
ACH-003107	2.36457	3.24031
ACH-003108	3.6427	4.99186
ACH-003111	0.925999	1.37851
ACH-003119	3.29719	4.67356
ACH-003120	4.20711	5.58976
ACH-003121	2.87578	4.44294
ACH-003125	3.26454	4.7137
ACH-003132	5.49889	6.19298
ACH-003133	5.55551	6.3067
ACH-003134	4.70764	5.94907
ACH-003135	5.39232	6.13443
ACH-003136	5.73958	6.50303
ACH-003137	5.47606	5.94181
ACH-003138	4.83946	5.43663
ACH-003139	5.41447	6.53838
ACH-003141	5.38888	6.18765
ACH-003142	5.4545	6.26247
ACH-003143	5.26191	5.93334
ACH-003145	4.42895	4.66164
ACH-003148	4.02059	4.72465
ACH-003149	2.43563	3.39643
ACH-003150	4.44626	5.29278
ACH-003152	3.62761	4.66732
ACH-003153	5.4165	5.6907
ACH-003154	5.68257	6.11478
ACH-003155	5.79442	6.4363
ACH-003156	6.03628	5.94369
ACH-003157	3.57894	4.81455
ACH-003158	4.82426	6.52027
ACH-003159	4.7126	5.71177
ACH-003160	4.78555	5.80452
ACH-003161	5.57682	6.08215
ACH-003177	4.00809	4.39506
ACH-003180	2.69599	3.40599
ACH-003181	2.32193	3.44228
ACH-003183	3.0054	3.22342
ACH-003184	2.69153	4.39575
ACH-003191	2.0072	4.2211
ACH-003265	2.21723	4.87234
ACH-003266	2.13093	1.774
ACH-003267	2.90111	3.89821
ACH-003268	3.08066	3.19219
ACH-003269	2.48285	3.04614
ACH-003273	3.5741	4.98003
ACH-003308	4.29131	4.89093
ACH-003426	1.4957	3.52231
ACH-003433	2.88557	3.46336
ACH-003437	1.16993	3.17313
ACH-003438	4.59096	5.92979
ACH-003451	3.61471	4.86691
ACH-003455	3.54597	5.17113
ACH-003456	2.44361	3.50843
ACH-003457	2.54844	4.0018
ACH-003458	2.91456	4.22651
ACH-003459	1.76129	3.49442
ACH-003460	4.17951	6.71959
ACH-003463	4.51286	5.98596
ACH-003464	2.65306	3.83289
ACH-003465	2.83996	4.19456
ACH-003468	4.18428	5.38232
ACH-003469	0.963474	0.823749
ACH-003470	3.774	3.66789
ACH-003471	1.89918	1.92979
ACH-003472	2.24793	3.3147
ACH-003473	3.36317	4.06178
ACH-003474	2.49825	2.3505
ACH-003475	1.07039	2.34483
ACH-003476	0.163499	0.422233

## Sheet: Fig 2B
	NHBE	A549	H146	SHP77	H209	H526	H524
cells with two centrosomes	93.5644	84	50	62	53.8462	79.4872	70.3704
cells with supernumerary centrosomes	6.43564	16	50	38	46.1538	20.5128	29.6296

## Sheet: Fig 3C
	score 0	score 1	score 2	score 3	ND
normal lung tissue	70	0	0	0	0
SCLC	1	20	33	14	2

## Sheet: Fig 4B
normal tissue	NSCLC	SCLC
0	0	5
0	2.5	15
0	2.5	30
0	0	10
0	0.5	5.5
	5	25
	0.5	25
	10	20
	4	35
	0.5	30
	20	20
	1.5	0
	15	35
	12.5	17.5
	1.5	10
	40	2.5
	4	45
	5	40
	2.5	30
	7.5	30
	1.5	20
	0	45
	1	30
	2.5	2.5
	4	0.5
	1.5	17.5
	30	7.5
	22.5	5
	20	15
	12.5	10
	30	0
	15	5
	22.5	10
	15	20
	10	12.5
	22.5	12.5
	5	10.5
	10	20
	22.5	20
	7.5	30
	15	30
	7.5	35
	0.5	5.5
	25	6
	0	22.5
	12.5	20
	12.5
	5

## Sheet: Fig 4D
Ki-67	KIFC1
0	5
0.5	15
0	30
0	5.5
1.5	25
0.5	25
0	20
0	35
3	30
2.5	20
5	0
0	35
3	17.5
3	10
0	2.5
22.5	45
4	40
10	30
10.5	30
20	20
21.5	45
27.5	30
0	2.5
0	0.5
0.5	17.5
7.5	7.5
0	5
6.5	15
1	10
0	0
0	5
6.5	10
0	20
0	12.5
10	12.5
0	10.5
0	20
5	20
40	30
10	30
25	35
3	5.5
2.5	6
25	22.5
15	20

## Sheet: Fig 5A
H146					SHP77					H209					H524
Vehicle	1.5 µM	2.5 µM	3.5 µM		Vehicle	1.5 µM	2.5 µM	3.5 µM		Vehicle	1.5 µM	2.5 µM	3.5 µM		Vehicle	1.5 µM	2.5 µM	3.5 µM
1	0.802874	0.147251	0.174783		1	0.96397	0.642811	0.139771		1	0.8066	0.7772	0.5762		1	0.982	0.684	0.29
1	0.836408	0.78607	0.490003		1	0.951311	0.726676	0.239531		1	0.998	0.7053	0.4895		1	1.098	0.904	0.444
1	0.888417	0.390592	0.003166		1	0.932919	0.636663	0.236666		1	0.84	0.8322	0.5741		1	1.046	0.716	0.148

## Sheet: Fig 5B
H146				SHP77
scrambled	siKIFC1 #1	siKIFC1 #2		scrambled	siKIFC1 #1	siKIFC1 #2
1	0.088184	0.273573		1	0.143144	0.306233
1	0.265798	0.247182		1	0.139481	0.218755
1	0.259415	0.138696		1	0.133361	0.182091

[truncated: 30 more sheets: Fig 5D, Fig 5F, Fig 6B, Fig 6C, Fig 6D, Fig 6E, Fig 6F, Fig 7B, Fig 7C, Fig 7E, Fig 7F, Fig 9A, B, Fig 9C, Fig 9D, Fig 9E, Fig 9G, Fig 10, Fig S2, Fig S3, Fig S6 …]
